# Supplementary material for: Enantioselective synthesis of chiral α,α-dialkyl indoles and related azoles by cobalt-catalyzed hydroalkylation and regioselectivity switch
Source: Nat Commun. 2024 May 6;15:3783. doi: 10.1038/s41467-024-48175-7 (PMC11074313; doi:10.1038/s41467-024-48175-7)
Supplement: Supplementary file 4 — Source Data [file 41467_2024_48175_MOESM4_ESM.xlsx]

## Sheet: Sheet1
XYZ coordinate
1a					1a'					2B+1a					2B+1a'
E = -480.769687350 G = -480.615046	6	1.22717	0.969258	0.089422	E = -672.606828378 G = -672.402622	6	2.64133	0.17609	0.316195	E = -6751.70782667 G = -6750.664551	8	2.27726	2.07679	-1.74622	E = -6943.54065399 G = -6942.45037	8	-1.45023	-2.59173	-2.16218
	6	0.322602	-0.129038	-0.025974		6	1.32391	0.007604	-0.199407		8	-0.909869	-1.3431	-2.72973		8	1.55388	1.11065	-2.48353
	6	0.792721	-1.43818	-0.207032		6	0.922071	-1.177	-0.830874		7	1.26252	1.1334	0.009206		7	-0.81971	-1.62391	-0.246835
	6	2.17062	-1.6408	-0.236236		6	1.85322	-2.20907	-0.917296		7	-0.752292	-0.729235	-0.584958		7	1.04571	0.432316	-0.415023
	6	3.07498	-0.568289	-0.099523		6	3.15661	-2.06867	-0.396023		6	2.16242	2.13576	0.617284		6	-1.82834	-2.6333	0.172816
	6	2.61284	0.733693	0.057447		6	3.55847	-0.88574	0.215362		6	2.89829	2.75845	-0.627609		6	-2.04153	-3.44332	-1.14264
	6	0.429816	2.16019	0.21036		6	2.71636	1.51264	0.847909		6	1.37799	1.19795	-1.26141		6	-0.710612	-1.66436	-1.51892
	6	-0.881096	1.77072	0.163803		6	1.49408	2.09593	0.644825		6	0.631605	0.448835	-2.33973		6	0.19432	-0.859666	-2.41612
	1	0.116125	-2.28125	-0.332109		1	-0.081437	-1.29136	-1.23947		6	-0.142557	1.47723	-3.24518		6	1.2545	-1.81862	-3.0724
	1	2.55525	-2.65418	-0.373239		1	1.5666	-3.14583	-1.40101		6	1.66139	-0.273294	-3.26602		6	-0.651004	-0.247413	-3.58438
	1	4.14924	-0.765043	-0.127103		1	3.85955	-2.90067	-0.481706		6	-0.363541	-0.547508	-1.79123		6	0.921349	0.238758	-1.67916
	1	3.31277	1.56789	0.148477		1	4.57253	-0.776268	0.607488		6	-1.65185	-2.38277	-2.03605		6	2.01764	2.20887	-1.64713
	7	-0.973	0.386713	0.027556		7	0.630804	1.19763	0.022059		6	-1.75573	-1.80744	-0.572777		6	1.93523	1.59272	-0.207479
	1	0.791303	3.17811	0.338097		1	3.57187	1.97389	1.33635		1	-0.537302	0.910675	-4.09972		1	1.77084	-1.23557	-3.84743
	1	-1.79051	2.35824	0.2585		1	1.12841	3.08206	0.920563		1	2.1287	0.498172	-3.89379		1	-1.04018	-1.08951	-4.1717
	6	-2.20403	-0.313352	-0.055539		6	-0.69511	1.49196	-0.378098		1	-1.43189	-2.57866	0.138824		1	1.4263	2.30213	0.445909
	6	-3.23544	0.21115	-0.735575		6	-0.982808	2.66664	-0.967451		1	1.50186	2.88774	1.0705		1	-1.33489	-3.26179	0.925286
	1	-4.21082	-0.277332	-0.717936		1	-2.01702	2.94793	-1.16677		6	-3.13609	-1.3448	-0.168565		6	3.26892	1.25392	0.412733
	1	-3.13484	1.12808	-1.31848		1	-0.195143	3.3721	-1.23699		6	-4.07631	-2.31737	0.193927		6	4.03707	2.31165	0.919849
	6	-2.30522	-1.60809	0.708053		6	-1.72216	0.473931	-0.043672		6	-3.52059	-0.003112	-0.218072		6	3.79561	-0.038335	0.420682
	1	-1.85263	-2.44817	0.159574		6	-2.82173	0.255527	-0.89017		6	-5.3926	-1.96091	0.476259		6	5.32445	2.08726	1.40432
	1	-1.79391	-1.53534	1.67988		6	-1.6172	-0.279474	1.1384		1	-3.77236	-3.36356	0.260599		1	3.62331	3.32105	0.921034
	1	-3.3607	-1.86159	0.876199		6	-3.80033	-0.681733	-0.556093		6	-4.84053	0.353311	0.067388		6	5.08643	-0.262547	0.905519
						1	-2.8926	0.809067	-1.82866		1	-2.79288	0.768491	-0.462189		1	3.19851	-0.873732	0.060753
2C						6	-2.59622	-1.21494	1.47135		6	-5.78103	-0.620281	0.405863		6	5.8568	0.794469	1.39287
E = -6751.71868944 G = -6750.674151	8	2.27938	2.32246	-1.53809		1	-0.760873	-0.125208	1.79711		1	-6.11089	-2.7293	0.767372		1	5.91381	2.92279	1.78969
	8	-0.922228	-0.993684	-2.83594		6	-3.69135	-1.41954	0.626227		1	-5.12852	1.40297	0.02595		1	5.48812	-1.27446	0.89831
	7	1.28797	1.19177	0.108877		1	-4.64583	-0.845712	-1.22842		1	-6.81109	-0.333958	0.631685		1	6.86621	0.610793	1.76908
	7	-0.747919	-0.600869	-0.6395		1	-2.5028	-1.79009	2.39548		6	3.01874	1.55394	1.71472		6	-3.01107	-1.95241	0.8255
	6	2.15717	2.14899	0.819516		1	-4.45369	-2.15829	0.884508		6	3.92595	0.5135	1.46748		6	-3.99376	-1.2906	0.077607
	6	2.92461	2.86117	-0.355074							6	2.89282	2.05199	3.01621		6	-3.06623	-1.89493	2.22445
	6	1.39169	1.38452	-1.14942	2G						6	4.70538	-0.004647	2.50074		6	-5.01292	-0.583853	0.715457
	6	0.647322	0.727226	-2.28506	E = -2630.24363254 G = -2629.811253	7	-1.89243	-0.972669	-0.194602		1	4.01768	0.096557	0.46606		1	-3.95621	-1.31162	-1.00829
	6	-0.112764	1.83257	-3.10714		7	-0.000638	1.05685	-0.000429		6	3.67032	1.52973	4.05497		6	-4.07922	-1.17622	2.86466
	6	1.67471	0.073399	-3.26381		7	1.89369	-0.970422	0.194435		1	2.15252	2.82887	3.21886		1	-2.2778	-2.3748	2.8076
	6	-0.363475	-0.302649	-1.82247		8	-3.96001	-0.259769	-0.655006		6	4.58187	0.50371	3.79869		6	-5.05542	-0.520014	2.11227
	6	-1.66455	-2.09664	-2.24809		8	3.96032	-0.254653	0.654888		1	5.4124	-0.810646	2.29218		1	-5.76949	-0.070454	0.118938
	6	-1.74728	-1.67748	-0.731018		6	-2.75524	-2.06156	0.282053		1	3.55537	1.92192	5.06813		1	-4.08635	-1.10697	3.9537
	1	-0.515355	1.33935	-4.00234		1	-2.43621	-2.9952	-0.204067		1	5.19139	0.095054	4.60821		1	-5.84201	0.049646	2.61254
	1	2.15154	0.891119	-3.82282		6	-4.15056	-1.61748	-0.211645		6	4.39806	2.62491	-0.672904		6	-3.43247	-3.86931	-1.52615
	1	-1.40729	-2.52162	-0.115605		1	-4.5105	-2.21236	-1.06527		6	5.17154	3.42415	0.179619		6	-4.23189	-4.52674	-0.580339
	1	1.4751	2.86491	1.30017		1	-4.923	-1.61502	0.569834		6	5.03011	1.68279	-1.48865		6	-3.93618	-3.65106	-2.81336
	6	-3.11589	-1.26289	-0.241332		6	-2.63437	-0.009528	-0.644338		6	6.55627	3.26615	0.231244		6	-5.52229	-4.93898	-0.911805
	6	-4.08448	-2.26036	-0.057432		6	-2.17261	1.26559	-1.14383		1	4.68448	4.15912	0.825774		1	-3.85143	-4.69908	0.428737
	6	-3.45316	0.072833	-0.015095		6	-3.04123	2.01888	-1.96425		6	6.41738	1.52677	-1.43967		6	-5.23183	-4.06032	-3.14306
	6	-5.38306	-1.92599	0.312993		1	-4.03006	1.6088	-2.17357		1	4.43446	1.05269	-2.14541		1	-3.30885	-3.16146	-3.55824
	1	-3.81625	-3.3084	-0.203197		6	-2.65384	3.23426	-2.50193		6	7.18432	2.31254	-0.577		6	-6.02959	-4.70121	-2.19326
	6	-4.75544	0.40515	0.371289		1	-3.33112	3.80021	-3.14407		1	7.14806	3.88672	0.908071		1	-6.13847	-5.441	-0.162421
	1	-2.70437	0.856098	-0.118205		6	-1.36029	3.71077	-2.22175		1	6.89505	0.77811	-2.07513		1	-5.61612	-3.87859	-4.14964
	6	-5.72446	-0.585704	0.523255		1	-1.01739	4.64966	-2.66501		1	8.26858	2.1855	-0.533877		1	-7.04298	-5.01833	-2.44997
	1	-6.12453	-2.71361	0.457952		6	-0.501009	2.99934	-1.40207		6	-2.93628	-2.70011	-2.7395		6	3.34953	2.71442	-2.10645
	1	-5.00357	1.44984	0.557929		1	0.501319	3.3838	-1.21259		6	-3.34619	-4.03173	-2.86124		6	3.61065	4.08814	-2.06398
	1	-6.74034	-0.319053	0.824925		6	-0.869878	1.75795	-0.809453		6	-3.77733	-1.67772	-3.19881		6	4.36562	1.82885	-2.48862
	6	2.96034	1.47283	1.90269		6	0.867585	1.75913	0.808629		6	-4.5883	-4.34246	-3.42154		6	4.88024	4.57395	-2.38779
	6	3.86997	0.44687	1.60916		6	0.49711	3.00012	1.40108		1	-2.69211	-4.83296	-2.50622		1	2.81938	4.77579	-1.75544
	6	2.75711	1.84245	3.23677		1	-0.505644	3.38335	1.21139		6	-5.01326	-1.98648	-3.76366		6	5.62996	2.31472	-2.8181
	6	4.57999	-0.179953	2.63135		6	1.35539	3.71267	2.22084		1	-3.46796	-0.638999	-3.09154		1	4.16603	0.757242	-2.50772
	1	4.01386	0.124125	0.57949		1	1.01125	4.65115	2.66401		6	-5.42475	-3.3194	-3.87217		6	5.89219	3.68807	-2.76419
	6	3.46362	1.20929	4.26463		6	2.64948	3.23775	2.50124		1	-4.90088	-5.38575	-3.50744		1	5.07808	5.64772	-2.34643
	1	2.01375	2.60759	3.47139		1	3.32598	3.80458	3.14346		1	-5.66579	-1.18207	-4.11084		1	6.41979	1.6179	-3.1082
	6	4.38085	0.200695	3.96344		6	3.03848	2.02286	1.96363		1	-6.39726	-3.55891	-4.30872		1	6.88596	4.06596	-3.01624
	1	5.29017	-0.973448	2.38742		1	4.0278	1.61403	2.17309		1	0.614816	2.17482	-3.63197		1	0.677325	-2.6035	-3.58506
	1	3.28945	1.50173	5.30272		6	2.17093	1.26847	1.14309		1	1.0815	-0.920335	-3.94134		1	0.047562	0.309429	-4.22223
	1	4.93522	-0.294492	4.76429		6	2.63436	-0.006149	0.643884		6	-1.25879	2.23594	-2.5738		6	2.27407	-2.43784	-2.14778
	6	4.41783	2.66785	-0.413059		6	4.15278	-1.61222	0.212042		6	-2.59036	2.0538	-2.96219		6	3.64163	-2.20783	-2.33807
	6	5.22021	3.34389	0.516084		1	4.51422	-2.20613	1.0657		6	-1.00361	3.16013	-1.55011		6	1.90501	-3.28588	-1.09264
	6	5.0138	1.79003	-1.32218		1	4.92463	-1.60889	-0.570016		6	-3.6304	2.75901	-2.34699		6	4.603	-2.8065	-1.51624
	6	6.59749	3.12726	0.548714		6	2.75789	-2.0588	-0.280795		1	-2.82174	1.35367	-3.76902		1	3.96744	-1.55394	-3.15177
	1	4.76096	4.02717	1.23522		1	2.44008	-2.99215	0.206683		6	-2.039	3.84515	-0.926269		6	2.85897	-3.85669	-0.258685
	6	6.39379	1.57544	-1.29184		6	-2.60901	-2.24907	1.80561		1	0.01753	3.35523	-1.22541		1	0.859485	-3.50995	-0.896761
	1	4.39674	1.25523	-2.04052		6	-3.45907	-3.422	2.29795		6	-3.37907	3.66554	-1.30826		6	4.23362	-3.64331	-0.454206
	6	7.18915	2.23774	-0.354542		6	-2.88785	-0.961488	2.58411		1	-4.65004	2.57574	-2.68443		1	5.65387	-2.59444	-1.71108
	1	7.21171	3.6513	1.28458		1	-1.54592	-2.50964	1.9452		1	-1.78904	4.52151	-0.109333		1	2.50904	-4.47295	0.569393
	1	6.84208	0.877595	-2.00169		1	-3.23469	-4.34506	1.73908		6	2.75526	-1.06564	-2.58743		6	-1.78889	0.642642	-3.15159
	1	8.26746	2.06422	-0.326913		1	-3.27002	-3.62071	3.36425		6	2.61124	-1.63538	-1.3202		6	-1.58824	1.99784	-2.84639
	6	-2.95203	-2.33907	-2.97559		1	-4.53837	-3.21765	2.1926		6	3.99106	-1.2327	-3.23391		6	-3.09025	0.142204	-3.04292
	6	-3.31632	-3.64464	-3.32104		1	-2.21455	-0.152892	2.2626		6	3.66641	-2.31673	-0.705929		6	-2.64629	2.80019	-2.42408
	6	-3.83628	-1.28617	-3.24793		1	-3.92604	-0.613882	2.44848		1	1.68532	-1.51529	-0.764542		1	-0.594214	2.43425	-2.95583
	6	-4.55269	-3.90143	-3.92062		1	-2.73418	-1.12001	3.66281		6	5.04012	-1.91297	-2.6212		6	-4.14651	0.947894	-2.61125
	1	-2.62974	-4.46968	-3.11211		6	2.61191	-2.24888	-1.80404		1	4.14116	-0.799026	-4.22673		1	-3.28565	-0.900649	-3.29575
	6	-5.06541	-1.53902	-3.8534		6	3.46379	-3.42128	-2.29446		6	4.91	-2.46073	-1.33139		6	-3.94853	2.29264	-2.27299
	1	-3.56735	-0.271352	-2.95935		6	2.889	-0.962216	-2.58473		1	3.50162	-2.71259	0.295402		1	-2.4474	3.85035	-2.2104
	6	-5.42943	-2.84824	-4.18754		1	1.54919	-2.51115	-1.94327		1	5.98866	-1.9997	-3.15526		1	-5.13698	0.500721	-2.53451
	1	-4.82856	-4.92577	-4.18173		1	3.2408	-4.34383	-1.7342		1	-1.00186	-3.27179	-2.02912		1	1.26329	3.00676	-1.72802
	1	-5.75036	-0.711989	-4.05385		1	3.27522	-3.62193	-3.36049		1	2.62456	3.82033	-0.717076		1	-1.39804	-4.3392	-1.09787
	1	-6.39695	-3.04569	-4.65519		1	4.54276	-3.21501	-2.18927		6	6.10956	-3.1373	-0.654104		6	-5.06822	3.18545	-1.71934
	1	0.651105	2.55087	-3.43805		1	2.21533	-0.153662	-2.26391		6	5.73961	-3.7298	0.714497		6	-4.76865	3.47276	-0.231103
	1	1.09136	-0.506727	-3.99463		1	3.92705	-0.613534	-2.45073		1	4.95004	-4.49203	0.628		1	-3.83185	4.0361	-0.109605
	6	-1.21722	2.54245	-2.36894		1	2.73447	-1.1226	-3.66303		1	6.62197	-4.21166	1.16263		1	-5.5783	4.07205	0.216102
	6	-2.55889	2.31414	-2.68901		27	0.000622	-0.94268	-0.000352		1	5.39111	-2.95771	1.41659		1	-4.67153	2.53688	0.340266
	6	-0.940291	3.45455	-1.3404		1	0.001503	-2.47561	-0.000286		6	6.63879	-4.27749	-1.54774		6	-5.12668	4.51375	-2.50002
	6	-3.59004	2.96156	-2.00128							1	6.96385	-3.9106	-2.5326		1	-5.32276	4.3349	-3.56882
	1	-2.80401	1.62465	-3.50019	2TS1S-aM-L6						1	7.50405	-4.7668	-1.07241		1	-5.93314	5.15188	-2.1052
	6	-1.9665	4.08875	-0.650316	E = -6751.70572611 G = -6750.662502	8	2.26334	2.15049	-1.67299		1	5.86141	-5.03993	-1.71213		1	-4.18881	5.08251	-2.41859
	1	0.0928	3.67833	-1.07258		8	-0.964341	-1.19783	-2.77812		6	7.21905	-2.08349	-0.447253		6	-6.44531	2.51084	-1.81891
	6	-3.31764	3.86021	-0.961459		7	1.26419	1.14246	0.052587		1	7.57042	-1.67354	-1.40605		1	-6.69798	2.25201	-2.85881
	1	-4.61865	2.74204	-2.28523		7	-0.762445	-0.709084	-0.605152		1	6.8555	-1.23971	0.159329		1	-6.49762	1.59306	-1.21484
	1	-1.703	4.76684	0.161557		6	2.16086	2.12806	0.690953		1	8.08628	-2.53148	0.064356		1	-7.22233	3.19404	-1.4435
	6	2.75942	-0.785478	-2.65426		6	2.8963	2.78663	-0.534582		6	-4.47753	4.46581	-0.594164		6	5.24177	-4.34733	0.465604
	6	2.62481	-1.42229	-1.41883		6	1.36803	1.25186	-1.21565		6	-4.23524	5.97101	-0.839084		6	5.11486	-5.87201	0.253607
	6	3.97824	-0.945058	-3.3349		6	0.616412	0.541003	-2.31599		1	-5.01107	6.57122	-0.336521		1	5.82911	-6.41026	0.897755
	6	3.67362	-2.1648	-0.867444		6	-0.149849	1.60627	-3.18478		1	-3.25785	6.29168	-0.449213		1	4.10388	-6.22966	0.499139
	1	1.71727	-1.31204	-0.83229		6	1.63937	-0.157353	-3.26841		1	-4.26304	6.20418	-1.91526		1	5.32402	-6.14233	-0.79347
	6	5.02084	-1.68552	-2.78382		6	-0.389477	-0.465928	-1.80383		6	-4.41922	4.18136	0.922224		6	4.92957	-4.01311	1.94017
	1	4.12083	-0.458809	-4.30432		6	-1.71222	-2.2636	-2.13037		1	-3.44325	4.44294	1.35442		1	3.90861	-4.30511	2.22391
	6	4.90033	-2.30492	-1.5255		6	-1.78576	-1.76557	-0.636958		1	-5.19418	4.76284	1.44757		1	5.63129	-4.54256	2.60469
	1	3.51425	-2.61414	0.111679		1	-0.559931	1.07058	-4.05176		1	-4.58099	3.11557	1.1379		1	5.01932	-2.93502	2.13595
	1	5.95628	-1.76534	-3.34171		1	2.10344	0.630395	-3.87827		6	-5.88092	4.11686	-1.11308		6	6.69117	-3.93943	0.160038
	1	-1.01777	-2.98303	-2.33907		1	-1.46778	-2.58243	0.025093		1	-6.63564	4.70508	-0.568779		1	7.37632	-4.45695	0.848908
	1	2.69751	3.93701	-0.336983		1	1.49664	2.86565	1.16265		1	-5.98935	4.34701	-2.18441		1	6.98502	-4.21052	-0.865809
	6	6.09116	-3.05572	-0.913815		6	-3.14706	-1.29319	-0.179077		1	-6.12226	3.05306	-0.968066		1	6.85069	-2.85755	0.28473
	6	5.72695	-3.72128	0.422382		6	-4.12969	-2.25962	0.075348		27	-0.199781	0.242411	1.10721		27	0.354277	-0.627804	1.05753
	1	4.91198	-4.45189	0.304872		6	-3.46811	0.060458	-0.057143		1	-1.45694	-0.156277	1.68995		1	1.22272	0.121622	2.00198
	1	6.60157	-4.25652	0.822661		6	-5.42522	-1.88129	0.415101		35	-0.878665	2.35719	2.14788		35	0.630621	-2.56508	2.49333
	1	5.4157	-2.9835	1.17704		1	-3.87527	-3.31903	0.009525		6	-2.9145	-3.50285	3.14443		6	1.10858	4.59138	1.71774
	6	6.5715	-4.15257	-1.88583		6	-4.76701	0.438122	0.294207		6	-2.34581	-2.19479	3.13033		6	-0.044518	3.8531	1.31186
	1	6.89235	-3.73412	-2.85135		1	-2.70845	0.824019	-0.214207		6	-3.11554	-1.05496	3.40842		6	-0.78565	4.21694	0.182194
	1	7.42864	-4.69635	-1.45716		6	-5.75001	-0.525319	0.519545		6	-4.4532	-1.24805	3.73875		6	-0.349551	5.31213	-0.562314
	1	5.76859	-4.87967	-2.0841		1	-6.1773	-2.64622	0.616539		6	-5.02358	-2.53724	3.79256		6	0.801584	6.03734	-0.191623
	6	7.23486	-2.05005	-0.660794		1	-5.00279	1.4969	0.394908		6	-4.26806	-3.66417	3.49166		6	1.52778	5.68875	0.944794
	1	7.57906	-1.58574	-1.59724		1	-6.7633	-0.22251	0.794626		6	-1.87365	-4.41649	2.75333		6	1.60933	3.96102	2.91012
	1	6.90738	-1.24093	0.010197		6	3.00761	1.50886	1.77551		6	-0.745775	-3.667	2.53324		6	0.786786	2.90168	3.18292
	1	8.0986	-2.55607	-0.199747		6	3.92633	0.486038	1.4991		1	-2.69801	-0.051078	3.33938		1	-1.67105	3.66019	-0.109097
	6	-4.4105	4.59796	-0.175195		6	2.84985	1.94337	3.09625		1	-5.07651	-0.376116	3.94851		1	-0.913349	5.61484	-1.44836
	6	-4.25249	6.11653	-0.404576		6	4.68777	-0.07502	2.52319		1	-6.07786	-2.64551	4.05879		1	1.1189	6.88835	-0.798841
	1	-5.0244	6.6716	0.153056		1	4.0396	0.114685	0.48213		1	-4.71582	-4.66103	3.51402		1	2.41306	6.25896	1.23632
	1	-3.26968	6.47673	-0.065804		6	3.60775	1.37629	4.12606		7	-1.01124	-2.31873	2.75339		7	-0.221663	2.81496	2.2256
	1	-4.35362	6.36581	-1.47271		1	2.10036	2.70573	3.31961		1	-1.94842	-5.49902	2.67365		1	2.48719	4.24886	3.48314
	6	-4.25827	4.29111	1.32973		6	4.53256	0.369852	3.84101		1	0.261247	-3.98104	2.27299		1	0.8407	2.15734	3.97107
	1	-3.28435	4.61839	1.71961		1	5.4047	-0.866025	2.29196		6	-0.01392	-1.29289	2.71967		6	-1.1721	1.768	2.1828
	1	-5.04637	4.80469	1.90409		1	3.46796	1.71884	5.154		6	1.02652	-1.41088	1.81219		6	-1.66035	1.25949	1.03603
	1	-4.3255	3.21236	1.53043		1	5.12752	-0.073134	4.64328		1	1.01605	-2.20895	1.06883		1	-1.32829	1.58699	0.05421
	6	-5.82231	4.19033	-0.624294		6	4.39485	2.64292	-0.594172		1	1.99065	-0.957591	2.0328		1	-2.46759	0.535017	1.0792
	1	-6.57289	4.73237	-0.02866		6	5.17957	3.39914	0.28691		6	0.158236	-0.530485	4.01283		6	-1.67657	1.32663	3.51964
	1	-6.00025	4.43349	-1.68338		6	5.01484	1.73367	-1.4552		1	-0.74777	0.012692	4.30402		6	-2.70897	2.05254	4.13273
	1	-6.00298	3.1137	-0.487805		6	6.56357	3.23065	0.321229		1	0.406361	-1.24706	4.81539		6	-1.15086	0.199251	4.16089
	27	0.044666	0.13986	1.14464		1	4.70185	4.1079	0.968375		1	0.97	0.20041	3.91953		6	-3.21986	1.64456	5.36611
	1	-0.889615	-0.667936	2.31658		6	6.4014	1.56698	-1.42311							1	-3.11864	2.9324	3.63059
	35	-1.09454	2.05353	2.18058		1	4.41057	1.13702	-2.13487	2TS1M-L6						6	-1.65897	-0.203138	5.39878
	6	-2.87804	-4.01161	2.68698		6	7.17959	2.30944	-0.532603	E = -6751.69848678 G = -6750.654101	8	-1.65443	-2.7234	-1.70579		1	-0.353862	-0.369612	3.68048
	6	-2.3824	-2.6806	2.8091		1	7.16418	3.81726	1.02021		8	1.05393	1.1991	-2.06612		6	-2.6943	0.514463	6.0028
	6	-3.19238	-1.61323	3.22338		1	6.86948	0.843889	-2.09421		7	-1.1903	-1.62995	0.194975		1	-4.03097	2.20949	5.83218
	6	-4.51661	-1.90248	3.53309		1	8.26326	2.1738	-0.503116		7	0.832333	0.34219	-0.010674		1	-1.24139	-1.0896	5.88201
	6	-5.02737	-3.21528	3.43213		6	-3.00514	-2.53147	-2.83884		6	-1.9617	-2.80958	0.638836		1	-3.09312	0.196614	6.96949
	6	-4.22515	-4.26796	3.00693		6	-3.39671	-3.85074	-3.08888		6	-2.26423	-3.5737	-0.709287
	6	-1.77764	-4.82025	2.23204		6	-3.86831	-1.48269	-3.18445		6	-1.05269	-1.69257	-1.07552	2TS1M-L6-Ph
	6	-0.690354	-3.98685	2.1062		6	-4.64038	-4.12446	-3.66537		6	-0.2516	-0.805977	-1.99551	E = -6943.52540237 G = -6942.433465	8	2.72728	0.889329	-2.64275
	1	-2.81635	-0.589654	3.27868		1	-2.72614	-4.67256	-2.82294		6	0.728114	-1.69285	-2.84391		8	-1.65554	-0.39631	-1.24278
	1	-5.17776	-1.09193	3.84645		6	-5.10481	-1.75328	-3.76683		6	-1.21028	-0.129877	-3.04013		7	2.39058	0.757413	-0.432301
	1	-6.07436	-3.40055	3.68431		1	-3.57659	-0.455416	-2.97176		6	0.543216	0.247291	-1.25775		7	-0.293549	0.327139	0.369386
	1	-4.62984	-5.27989	2.92363		6	-5.49678	-3.07537	-4.00478		6	1.52077	2.25628	-1.17953		6	3.75929	1.31172	-0.56835
	7	-1.04773	-2.68992	2.43674		1	-4.93793	-5.15899	-3.85181		6	1.79097	1.46877	0.134402		6	4.04146	1.18008	-2.11059
	1	-1.7886	-5.89024	2.03531		1	-5.77353	-0.928917	-4.02487		1	1.14334	-1.03854	-3.62298		6	1.90568	0.6146	-1.61072
	1	0.33243	-4.2107	1.8149		1	-6.46998	-3.28601	-4.45454		1	-1.73037	-0.946334	-3.56023		6	0.537674	0.140039	-2.0257
	6	-0.152436	-1.54703	2.56256		1	0.613344	2.30523	-3.55644		1	1.50033	2.08117	0.984759		6	-0.068304	1.12611	-3.0734
	6	0.984503	-1.50701	1.59525		1	1.05363	-0.783826	-3.95803		1	-1.27825	-3.41608	1.24859		6	0.790699	-1.27257	-2.71887
	1	0.97359	-2.29662	0.834443		6	-1.24788	2.3577	-2.47749		6	3.23435	1.06245	0.313873		6	-0.439497	0.038747	-0.874126
	1	1.97426	-1.39887	2.0535		6	-2.59076	2.15622	-2.81192		6	4.04014	1.84949	1.14475		6	-2.30553	-0.810271	-0.014055
	6	0.240388	-1.27819	4.01925		6	-0.963322	3.29011	-1.4693		6	3.82026	0.029038	-0.42086		6	-1.62701	0.131453	1.01874
	1	-0.646311	-1.14405	4.65471		6	-3.61447	2.85021	-2.15876		6	5.413	1.61464	1.23254		1	-0.951587	0.637122	-3.50497
	1	0.828189	-2.12566	4.40301		1	-2.84319	1.45089	-3.60733		1	3.58237	2.65124	1.72685		1	1.60723	-1.76327	-2.17321
	1	0.850599	-0.366246	4.07594		6	-1.9821	3.9681	-0.810962		6	5.19376	-0.200307	-0.344139		1	-1.47897	-0.394411	1.9606
						1	0.069241	3.49715	-1.18921		1	3.20798	-0.608912	-1.05208		1	3.6756	2.37954	-0.318469
2TS1R-aM-L6						6	-3.33388	3.76848	-1.13819		6	5.99622	0.591048	0.481694		6	-2.43151	1.38203	1.28183
E = -6751.70145059 G = -6750.65813	8	2.12201	0.61738	2.67243		1	-4.64419	2.65095	-2.45363		1	6.02893	2.23398	1.88915		6	-3.074	1.51049	2.5184
	8	-0.764715	3.42616	0.121222		1	-1.71068	4.65702	-0.011294		1	5.63224	-1.00656	-0.933673		6	-2.69036	2.32333	0.281313
	7	1.12112	-0.348104	0.91647		6	2.73754	-0.96938	-2.6207		1	7.07157	0.406474	0.544286		6	-3.95844	2.56305	2.75499
	7	-0.661231	1.28493	-0.534862		6	2.60582	-1.56587	-1.36465		6	-3.145	-2.44285	1.49883		1	-2.86408	0.783128	3.30406
	6	1.9119	-1.44314	1.52665		6	3.96539	-1.12581	-3.28496		6	-4.14189	-1.5792	1.02809		6	-3.58503	3.36788	0.510494
	6	2.62915	-0.738258	2.7374		6	3.66587	-2.26388	-0.778033		6	-3.25668	-2.96689	2.79075		1	-2.19912	2.24627	-0.685151
	6	1.28374	0.704895	1.62122		1	1.68728	-1.45467	-0.794999		6	-5.22663	-1.23946	1.83519		6	-4.22184	3.49448	1.74759
	6	0.647434	2.06592	1.4848		6	5.01913	-1.82273	-2.69952		1	-4.0653	-1.16462	0.025096		1	-4.44324	2.65607	3.72989
	6	-0.169525	2.38346	2.79173		1	4.1057	-0.670675	-4.26962		6	-4.34411	-2.63218	3.60289		1	-3.78318	4.08332	-0.288631
	6	1.77628	3.13805	1.36601		6	4.90158	-2.39864	-1.42077		1	-2.47336	-3.62686	3.17164		1	-4.91904	4.31701	1.92583
	6	-0.284004	2.18131	0.303797		1	3.51109	-2.68104	0.216102		6	-5.33121	-1.76597	3.12691		6	4.75209	0.695775	0.383123
	6	-1.41037	3.4583	-1.176		1	5.96124	-1.90065	-3.24623		1	-5.99277	-0.559418	1.45527		6	4.98851	-0.684476	0.402478
	6	-1.54767	1.92966	-1.52458		1	-1.07264	-3.15884	-2.17782		1	-4.41409	-3.04196	4.61305		6	5.43269	1.51101	1.29463
	1	-0.470296	3.43843	2.73392		1	2.6317	3.85336	-0.584842		1	-6.17932	-1.49879	3.76156		6	5.87392	-1.24219	1.32357
	1	2.21657	3.25617	2.36598		6	6.1057	-3.09466	-0.771724		6	-3.70597	-3.85527	-1.04923		1	4.47297	-1.33515	-0.298095
	1	-1.11671	1.76691	-2.51844		6	5.74613	-3.72255	0.583836		6	-4.45376	-4.68992	-0.206145		6	6.32928	0.958649	2.21311
	1	1.16887	-2.1617	1.89873		1	4.95331	-4.47978	0.484088		6	-4.31829	-3.30517	-2.17984		1	5.23674	2.58586	1.30402
	6	-2.95887	1.39412	-1.54225		1	6.63097	-4.21872	1.01101		6	-5.79896	-4.94105	-0.471434		6	6.54878	-0.421191	2.23225
	6	-3.71359	1.55921	-2.71036		1	5.40633	-2.96848	1.30935		1	-3.98672	-5.13012	0.677584		1	6.02748	-2.32345	1.3341
	6	-3.54946	0.79421	-0.425902		6	6.62587	-4.21173	-1.6992		6	-5.66808	-3.55671	-2.44617		1	6.84553	1.60709	2.92465
	6	-5.04394	1.13966	-2.76654		1	6.94451	-3.81956	-2.67637		1	-3.73174	-2.68681	-2.85839		1	7.24009	-0.85662	2.95769
	1	-3.25625	2.02485	-3.58753		1	7.4936	-4.71516	-1.24349		6	-6.41382	-4.36813	-1.58987		6	5.03663	0.12938	-2.53635
	6	-4.87871	0.375005	-0.481653		1	5.84565	-4.96802	-1.87793		1	-6.37231	-5.58343	0.200766		6	6.40211	0.378066	-2.34326
	1	-2.96879	0.628267	0.479703		6	7.21857	-2.04839	-0.546003		1	-6.13472	-3.11685	-3.33077		6	4.6353	-1.10163	-3.06526
	6	-5.63079	0.545873	-1.64675		1	7.56159	-1.61254	-1.49637		1	-7.4692	-4.5614	-1.79523		6	7.34933	-0.598444	-2.64865
	1	-5.61819	1.27054	-3.68644		1	6.86164	-1.22135	0.087038		6	2.65682	3.03273	-1.76206		1	6.72477	1.33537	-1.92656
	1	-5.32389	-0.10264	0.390311		1	8.08981	-2.51136	-0.054887		6	2.8613	4.34369	-1.31181		6	5.58438	-2.08096	-3.37226
	1	-6.66882	0.207473	-1.68411		6	-4.41575	4.56209	-0.391926		6	3.55732	2.46286	-2.66901		1	3.57755	-1.29433	-3.23645
	6	2.79005	-2.16471	0.536063		6	-4.21554	6.06601	-0.678761		6	3.96413	5.07398	-1.75806		6	6.94228	-1.8352	-3.15926
	6	3.79035	-1.49863	-0.186171		1	-4.97852	6.66245	-0.152434		1	2.16051	4.78753	-0.600549		1	8.40982	-0.395663	-2.4832
	6	2.57738	-3.5292	0.309261		1	-3.22707	6.41296	-0.342708		6	4.65435	3.19871	-3.12023		1	5.25828	-3.03991	-3.78203
	6	4.57317	-2.19056	-1.10851		1	-4.29845	6.27536	-1.75698		1	3.3976	1.44066	-3.01254		1	7.68346	-2.60206	-3.39575
	1	3.94795	-0.43121	-0.042635		6	-4.28608	4.31242	1.12582		6	4.86305	4.5033	-2.66352		6	-3.79495	-0.789659	-0.140101
	6	3.36008	-4.22371	-0.618733		1	-3.30522	4.62205	1.51252		1	4.12011	6.09351	-1.39734		6	-4.54971	-1.52227	0.785578
	1	1.75848	-4.03322	0.826263		1	-5.06146	4.87493	1.67082		1	5.35527	2.74756	-3.82662		6	-4.44762	-0.043931	-1.12723
	6	4.36203	-3.55703	-1.32708		1	-4.3937	3.24602	1.37015		1	5.72597	5.07482	-3.01391		6	-5.94426	-1.49657	0.732311
	1	5.35137	-1.66133	-1.66274		6	-5.83309	4.17351	-0.840468		1	0.095695	-2.43302	-3.35867		1	-4.0409	-2.11076	1.5517
	1	3.17493	-5.28581	-0.795388		1	-6.57541	4.7552	-0.272542		1	-0.567732	0.369711	-3.77554		6	-5.84284	-0.025345	-1.18279
	1	4.97415	-4.097	-2.05354		1	-5.99501	4.38263	-1.90932		6	1.87131	-2.38833	-2.14102		1	-3.85679	0.517116	-1.85075
	6	4.13558	-0.754709	2.74334		1	-6.04252	3.1073	-0.66737		6	3.09589	-2.5218	-2.81072		6	-6.59503	-0.747361	-0.252373
	6	4.79511	-1.94969	3.06057		27	-0.105268	0.175825	1.17863		6	1.78501	-2.92314	-0.849299		1	-6.52428	-2.06835	1.46058
	6	4.88685	0.364351	2.37419		1	-1.26659	-0.332398	1.90165		6	4.19057	-3.14996	-2.21078		1	-6.34555	0.558583	-1.95742
	6	6.1855	-2.02972	2.98626		35	-0.944626	2.26112	2.18222		1	3.20558	-2.10809	-3.81738		1	-7.68654	-0.730128	-0.297357
	1	4.21475	-2.83163	3.34377		6	-2.8538	-3.77676	2.88845		6	2.8803	-3.53562	-0.248665		1	0.67504	1.22457	-3.87982
	6	6.27967	0.285378	2.30231		6	-2.3226	-2.45615	2.97485		1	0.889257	-2.80614	-0.247098		1	1.16736	-1.05065	-3.72728
	1	4.38052	1.2924	2.11785		6	-3.12421	-1.36049	3.32954		6	4.11174	-3.66207	-0.907147		6	-0.464082	2.49348	-2.55438
	6	6.93333	-0.911589	2.60221		6	-4.45706	-1.61328	3.63729		1	5.12245	-3.21265	-2.77261		6	-1.57503	3.14623	-3.10507
	1	6.68802	-2.97004	3.22438		6	-4.99153	-2.9181	3.59213		1	2.76821	-3.87287	0.78135		6	0.225801	3.16107	-1.53189
	1	6.85182	1.1653	2.00024		6	-4.20486	-3.9989	3.21207		6	-2.21168	0.854254	-2.49566		6	-1.97116	4.41197	-2.66216
	1	8.02221	-0.975232	2.53933		6	-1.78136	-4.63059	2.4496		6	-1.94397	2.2318	-2.47784		1	-2.15346	2.65178	-3.89086
	6	-2.66931	4.27193	-1.15426		6	-0.672265	-3.83654	2.3003		6	-3.45331	0.429847	-2.01251		6	-0.179096	4.41351	-1.08081
	6	-2.94767	5.13799	-2.21712		1	-2.73553	-0.342268	3.33732		6	-2.8817	3.13814	-1.98492		1	1.05958	2.69763	-1.01277
	6	-3.61041	4.12172	-0.127122		1	-5.1053	-0.776418	3.90527		1	-0.990302	2.59646	-2.8641		6	-1.28224	5.07759	-1.63658
	6	-4.15626	5.83832	-2.26363		1	-6.04331	-3.07434	3.8439		6	-4.38566	1.33808	-1.50711		1	-2.84651	4.86925	-3.12335
	1	-2.21404	5.26379	-3.01832		1	-4.62551	-5.00631	3.15921		1	-3.7073	-0.630651	-2.04237		1	0.36903	4.85163	-0.246911
	6	-4.81296	4.82529	-0.168363		7	-0.981199	-2.51594	2.60909		6	-4.12249	2.71479	-1.47608		6	-0.380926	-2.21387	-2.77171
	1	-3.40277	3.44053	0.696345		1	-1.82378	-5.70622	2.29162		1	-2.6344	4.20131	-1.99975		6	-1.35615	-2.13737	-3.7753
	6	-5.0916	5.68204	-1.2388		1	0.345507	-4.10248	2.02939		1	-5.33496	0.950811	-1.13862		6	-0.571662	-3.14308	-1.74455
	1	-4.3643	6.50986	-3.09981		6	-0.022437	-1.44978	2.65906		1	0.658033	2.92079	-1.00781		6	-2.51949	-2.8989	-3.69648
	1	-5.54227	4.69742	0.634863		6	1.0713	-1.50021	1.78404		1	-1.69821	-4.51784	-0.718648		1	-1.21997	-1.44912	-4.61363
	1	-6.0373	6.2281	-1.27194		1	1.10188	-2.26274	1.00453		6	-5.13972	3.74341	-0.959369		6	-1.73912	-3.9036	-1.66804
	1	0.535138	2.28215	3.62977		1	2.03081	-1.09971	2.10834		6	-5.6186	4.60266	-2.14911		1	0.182007	-3.24334	-0.961982
	1	1.28667	4.09326	1.12308		6	0.135509	-0.807333	4.02254		1	-6.09265	3.97551	-2.92016		6	-2.75786	-3.77399	-2.62099
	6	-1.38109	1.51125	3.00395		1	-0.797793	-0.36369	4.38758		1	-6.35446	5.35116	-1.81319		1	-3.26906	-2.79174	-4.48303
	6	-2.67479	2.03704	2.91853		1	0.458319	-1.57962	4.74159		1	-4.78168	5.13962	-2.6207		1	-1.85522	-4.58601	-0.82829
	6	-1.25595	0.141053	3.27638		1	0.892999	-0.014798	3.98316		6	-6.36187	3.06905	-0.316481		1	-1.96687	-1.83971	0.181719
	6	-3.80227	1.22307	3.07669							1	-6.07048	2.42417	0.527463		1	4.34174	2.15598	-2.51602
	1	-2.80549	3.10602	2.73324	2TS2M-L12						1	-7.04969	3.83629	0.070525		6	-4.08407	-4.5408	-2.5251
	6	-2.37583	-0.669774	3.41511	E = -3302.84280604 G = -3302.184989	7	-0.717975	-2.03043	-0.764184		1	-6.92333	2.45816	-1.03966		6	-4.17089	-5.54755	-3.69077
	1	-0.271027	-0.313029	3.37735		7	-2.59861	-0.466929	0.585636		6	-4.48497	4.65505	0.098172		1	-3.34408	-6.27384	-3.64591
	6	-3.67837	-0.15282	3.31528		7	-1.44805	1.73358	-0.611465		1	-4.14101	4.07329	0.966216		1	-5.12097	-6.10482	-3.6495
	1	-4.7875	1.68176	2.99483		8	-1.26393	-4.19551	-0.872102		1	-3.61936	5.20192	-0.301696		1	-4.12	-5.0402	-4.66629
	1	-2.22079	-1.73556	3.5783		8	-2.33306	3.66034	0.097149		1	-5.21025	5.40227	0.456877		6	-4.20726	-5.3066	-1.19795
	6	2.89082	2.84892	0.383864		6	0.565516	-2.72037	-0.984001		6	5.2924	-4.32203	-0.181859		1	-4.14149	-4.62689	-0.334427
	6	2.73604	2.04923	-0.753373		1	1.07221	-2.27737	-1.85254		6	4.94618	-5.80281	0.082374		1	-5.18325	-5.81375	-1.15191
	6	4.16552	3.38833	0.624419		6	0.111086	-4.16082	-1.29532		1	5.77436	-6.30404	0.609569		1	-3.42962	-6.07885	-1.09251
	6	3.81795	1.7747	-1.59647		1	0.148545	-4.39777	-2.37035		1	4.04387	-5.89808	0.704738		6	-5.25921	-3.54466	-2.60807
	1	1.78133	1.57777	-0.977286		1	0.657889	-4.93341	-0.740048		1	4.76405	-6.33977	-0.862187		1	-5.20957	-2.80885	-1.79398
	6	5.23962	3.1125	-0.216667		6	-1.6535	-2.92714	-0.640714		6	5.53894	-3.6044	1.1629		1	-5.26561	-2.99329	-3.55978
	1	4.32381	4.0167	1.50555		6	-3.03822	-2.71677	-0.281511		1	4.65531	-3.63016	1.81601		1	-6.21822	-4.08153	-2.52899
	6	5.09706	2.28289	-1.34399		6	-3.95946	-3.7594	-0.530218		1	6.37396	-4.08394	1.69923		6	-1.66615	6.4769	-1.13396
	1	3.64511	1.12086	-2.45054		1	-3.58777	-4.66845	-1.004		1	5.78824	-2.54518	1.00721		6	-0.611228	7.47834	-1.65316
	1	6.21564	3.53774	0.025984		6	-5.29574	-3.63996	-0.190495		6	6.58485	-4.2634	-1.00979		1	-0.844763	8.49938	-1.30918
	1	-0.687843	3.91951	-1.86733		1	-5.99697	-4.45005	-0.398246		1	7.40773	-4.73355	-0.44957		1	0.394332	7.21828	-1.28903
	1	2.25711	-1.16746	3.67991		6	-5.73274	-2.44706	0.414674		1	6.48654	-4.79923	-1.96681		1	-0.58077	7.48381	-2.75428
	6	6.31858	1.933	-2.20451		1	-6.78898	-2.31954	0.666937		1	6.88203	-3.22535	-1.22623		6	-1.6818	6.51112	0.408762
	6	5.93983	1.07556	-3.42199		6	-4.84756	-1.41759	0.681985		27	0.019256	-0.640839	1.57911		1	-0.696137	6.28769	0.840339
	1	5.22681	1.59584	-4.07998		1	-5.2143	-0.49549	1.13314		1	-0.494376	-1.51688	2.62773		1	-1.97786	7.51329	0.758058
	1	6.84001	0.852441	-4.01482		6	-3.46367	-1.50651	0.354799		35	2.0994	-1.41489	2.54049		1	-2.38759	5.77582	0.819405
	1	5.4913	0.115591	-3.12608		6	-2.81225	0.379815	1.65361		6	0.990826	4.14488	2.57834		6	-3.04882	6.91329	-1.64352
	6	6.98727	3.22647	-2.71294		6	-3.27446	-0.10313	2.90778		6	-0.120274	3.49726	1.94443		1	-3.30004	7.90465	-1.23617
	1	7.32411	3.86799	-1.88514		1	-3.45998	-1.17265	3.01259		6	-0.844209	4.16757	0.940974		1	-3.0802	6.99212	-2.74105
	1	7.86943	2.98551	-3.32757		6	-3.4665	0.739396	3.99088		6	-0.459814	5.46008	0.591632		1	-3.83744	6.21281	-1.32721
	1	6.28887	3.81242	-3.33068		1	-3.80189	0.316206	4.9415		6	0.627646	6.10466	1.21549		27	1.38998	0.985329	1.28561
	6	7.31966	1.13849	-1.33761		6	-3.2222	2.12076	3.88775		6	1.35288	5.45194	2.20531		1	2.57185	1.70057	1.74897
	1	7.67716	1.73466	-0.48463		1	-3.37715	2.7795	4.74398		6	1.55039	3.20651	3.50595		35	0.340847	2.78666	2.49007
	1	6.85516	0.226954	-0.931157		6	-2.76595	2.62681	2.68176		6	0.8059	2.05998	3.41772		6	-1.71464	-1.99661	4.07199
	1	8.1985	0.84472	-1.93412		1	-2.5628	3.69255	2.5662		1	-1.68146	3.71114	0.428629		6	-0.664383	-2.23836	3.13114
	6	-4.87581	-1.09856	3.48116		6	-2.54154	1.78206	1.57439		1	-1.01896	5.98136	-0.189501		6	-0.770503	-3.28497	2.19876
	6	-4.84462	-1.69593	4.90467		6	-2.0838	2.35953	0.331237		1	0.900476	7.11883	0.915052		6	-1.90736	-4.09096	2.23807
	1	-5.69403	-2.38285	5.05063		6	-1.73332	3.99551	-1.17214		1	2.20215	5.93947	2.69014		6	-2.93759	-3.8728	3.17418
	1	-3.91967	-2.26379	5.08347		1	-0.873922	4.65557	-0.982475		7	-0.223141	2.21358	2.49161		6	-2.84957	-2.82621	4.08597
	1	-4.90804	-0.902983	5.66674		1	-2.48136	4.53378	-1.76951		1	2.42008	3.35141	4.14234		6	-1.34309	-0.833823	4.82791
	6	-4.77562	-2.24147	2.44771		6	-1.30755	2.63518	-1.76417		1	0.97793	1.0983	3.89127		6	-0.128046	-0.415156	4.3568
	1	-3.84992	-2.82246	2.55991		1	-0.252895	2.68046	-2.06727		6	-1.14651	1.16134	2.16942		1	-0.000714	-3.47621	1.45855
	1	-5.62893	-2.92986	2.55975		6	1.49693	-2.5695	0.235825		6	-1.31897	0.101178	3.05938		1	-1.99714	-4.9125	1.52417
	1	-4.77278	-1.85911	1.41722		6	2.80977	-3.3189	0.006553		1	-2.26576	-0.435709	3.02087		1	-3.81294	-4.52623	3.17402
	6	-6.21728	-0.372664	3.297		6	0.825389	-2.97867	1.54822		1	-0.839439	0.106561	4.03925		1	-3.65185	-2.6401	4.80391
	1	-7.04608	-1.08831	3.40974		1	1.72606	-1.49341	0.297467		6	-2.20423	1.4484	1.14596		7	0.317492	-1.25799	3.34086
	1	-6.35949	0.421376	4.04669		1	3.2999	-3.00446	-0.927399		1	-2.85824	2.27855	1.45791		1	-1.91632	-0.356573	5.61921
	1	-6.30662	0.083377	2.29945		1	3.51258	-3.12495	0.827225		1	-1.7957	1.68866	0.158866		1	0.447837	0.460149	4.63565
	27	-0.35824	-0.682014	-0.427481		1	2.64946	-4.40952	-0.039307		1	-2.8298	0.560892	1.03084		6	1.55293	-1.09755	2.65215
	1	-1.62116	-0.854205	-1.12848		1	-0.077776	-2.38035	1.74021							6	2.41323	-0.052662	2.91524
	35	-1.109	-2.68668	0.749894		1	0.535272	-4.04307	1.54749	2TS1S-aM-L6-Ph						1	3.4529	-0.184108	2.62186
	6	-2.10107	-4.58681	-2.60554		1	1.51958	-2.82542	2.38833	E = -6943.54074888 G = -6942.449355	8	-1.33124	-2.59332	-2.21185		1	2.22777	0.664807	3.71237
	6	-2.05676	-3.16265	-2.63687		6	-2.12917	2.11766	-2.96196		8	1.69398	1.10778	-2.49737		6	2.08078	-2.32473	1.98193
	6	-3.22808	-2.39714	-2.56738		6	-1.93665	3.01698	-4.18502		7	-0.884496	-1.51391	-0.305819		6	2.44128	-3.42946	2.77239
	6	-4.44534	-3.0713	-2.50431		6	-3.60508	1.90943	-2.61544		7	1.03709	0.516905	-0.441795		6	2.25258	-2.40611	0.597991
	6	-4.50735	-4.47896	-2.50238		1	-1.69423	1.12845	-3.19547		6	-1.80253	-2.60339	0.109342		6	2.96174	-4.58259	2.18578
	6	-3.34354	-5.24026	-2.54747		1	-0.86955	3.14554	-4.42894		6	-1.98811	-3.41691	-1.21593		1	2.30369	-3.37848	3.85465
	6	-0.738344	-5.05071	-2.60837		1	-2.43505	2.58831	-5.06792		6	-0.682066	-1.60042	-1.56218		6	2.77714	-3.55845	0.006052
	6	0.063621	-3.94386	-2.63163		1	-2.36755	4.01926	-4.02308		6	0.213838	-0.774122	-2.45173		1	1.96714	-1.54757	-0.0002
	1	-3.2086	-1.31172	-2.52421		1	-3.71931	1.19616	-1.78589		6	1.2495	-1.71922	-3.16182		6	3.13217	-4.65203	0.797862
	1	-5.36611	-2.48684	-2.44184		1	-4.09236	2.85464	-2.32322		6	-0.648882	-0.107941	-3.57756		1	3.23773	-5.43314	2.81365
	1	-5.47982	-4.97488	-2.44964		1	-4.15447	1.51119	-3.48224		6	0.972278	0.292879	-1.70094		1	2.90801	-3.60262	-1.07822
	1	-3.38876	-6.33201	-2.52173		27	-1.00376	-0.145252	-0.568902		6	2.14551	2.21215	-1.66203		1	3.53821	-5.5562	0.338382
	7	-0.712804	-2.7865	-2.67039		1	0.513514	0.146716	-1.24019		6	1.97822	1.62877	-0.219191
	1	-0.401086	-6.08486	-2.59502		6	5.52161	-1.31289	-0.170658		1	1.80155	-1.09963	-3.88133	2TS2aM-L12
	1	1.14659	-3.86626	-2.64759		6	4.41739	-0.484618	0.18624		1	-1.0826	-0.92433	-4.17137	E = -3302.81605878 G = -3302.184989	7	0.45826	-1.78392	0.743397
	6	-0.183891	-1.47509	-2.67621		6	4.00601	-0.326681	1.51661		1	1.4823	2.38522	0.388952		7	2.64779	-0.228193	0.099279
	6	1.0326	-1.21944	-2.09015		6	4.71871	-1.01145	2.49698		1	-1.22755	-3.20551	0.82525		7	0.842932	1.70288	-0.824182
	1	1.58682	-0.324348	-2.37491		6	5.8209	-1.83108	2.16572		6	3.24337	1.2244	0.499888		8	1.06553	-3.66316	1.78981
	1	1.59	-2.00366	-1.5895		6	6.2273	-1.98543	0.844172		6	4.08037	2.24518	0.976376		8	1.69145	3.04929	-2.3939
	6	-0.75338	-0.554592	-3.72775		6	5.61515	-1.28398	-1.60577		6	3.60737	-0.108386	0.699431		6	-0.469176	-2.80794	0.227767
	1	-0.635491	-1.03498	-4.71348		6	4.60621	-0.466319	-2.05445		6	5.27811	1.94009	1.61906		1	-1.50093	-2.4491	0.29334
	1	-1.81895	-0.340258	-3.59398		1	3.15662	0.306547	1.77199		1	3.78847	3.28759	0.836402		6	-0.222486	-3.9673	1.20869
	1	-0.198082	0.392489	-3.74157		1	4.42134	-0.909292	3.54337		6	4.80324	-0.412792	1.35607		1	-0.96738	-3.99634	2.01965
						1	6.35873	-2.35079	2.96229		1	2.94979	-0.912489	0.375099		1	-0.158773	-4.9569	0.7385
2TS2aM-L6-Ph						1	7.07439	-2.62889	0.593375		6	5.64474	0.603373	1.80993		6	1.33018	-2.37571	1.49806
E = -6943.49804174 G = -6942.413081	8	2.96799	0.188124	2.44979		7	3.87006	0.028146	-0.984522		1	5.92378	2.74544	1.97768		6	2.57017	-1.80028	1.9832
	8	-0.11815	3.3218	0.691523		1	6.34753	-1.79832	-2.22427		1	5.06794	-1.45682	1.5191		6	3.16578	-2.32773	3.14616
	7	1.49418	-0.563774	0.944217		1	4.35144	-0.153526	-3.0646		1	6.57858	0.356219	2.32102		1	2.6457	-3.12955	3.67299
	7	-0.501847	1.19128	0.121775		6	2.78187	0.935398	-1.08447		6	-3.00844	-2.05247	0.836068		6	4.37789	-1.84399	3.61483
	6	2.47461	-1.65427	1.05298		6	1.67985	0.615107	-1.90517		6	-4.07507	-1.43136	0.172203		1	4.82342	-2.24996	4.52476
	6	3.31919	-1.22261	2.30511		1	1.81714	-0.231701	-2.58494		6	-3.00959	-2.08713	2.23706		6	5.01718	-0.816122	2.89997
	6	1.87298	0.397404	1.70016		1	1.17512	1.45982	-2.37957		6	-5.12227	-0.857655	0.893667		1	5.96421	-0.408398	3.2637
	6	1.2215	1.74254	1.89243		6	2.81668	2.12173	-0.247709		1	-4.08875	-1.39032	-0.913555		6	4.45869	-0.298206	1.74133
	6	0.565166	1.80903	3.32308		6	4.03051	2.71108	0.181089		6	-4.0534	-1.50658	2.96107		1	4.9641	0.506226	1.20518
	6	2.32686	2.84575	1.84738		6	1.60986	2.71891	0.183958		1	-2.16106	-2.5355	2.75813		6	3.21999	-0.769604	1.23147
	6	0.163399	2.01857	0.84847		6	4.02597	3.85898	0.967595		6	-5.11174	-0.889888	2.29186		6	3.4022	0.094578	-0.991124
	6	-1.02507	3.46074	-0.434682		1	4.97842	2.26142	-0.119742		1	-5.94919	-0.381354	0.361807		6	4.61396	-0.58967	-1.30438
	6	-1.38512	1.96343	-0.7738		6	1.61227	3.86688	0.976367		1	-4.02309	-1.51372	4.05134		1	4.95158	-1.3778	-0.631245
	1	0.298883	2.86061	3.50131		1	0.671069	2.22907	-0.057794		1	-5.92347	-0.427882	2.8586		6	5.33813	-0.311163	-2.44905
	1	2.90211	2.75887	2.77776		6	2.81994	4.45237	1.36774		6	-3.37574	-3.80184	-1.65601		1	6.24738	-0.882741	-2.65487
	1	-1.068	1.73973	-1.80386		1	4.97695	4.30142	1.27571		6	-4.18861	-4.53234	-0.777351		6	4.91225	0.67757	-3.35707
	1	1.928	-2.5825	1.26992		1	0.660743	4.29215	1.30901		6	-3.86667	-3.46816	-2.9229		1	5.48785	0.892041	-4.25913
	6	-2.85198	1.62519	-0.670145		1	2.82587	5.35041	1.98965		6	-5.48104	-4.89847	-1.15075		6	3.74272	1.36477	-3.08658
	6	-3.71484	2.13525	-1.6512							1	-3.81594	-4.79715	0.214703		1	3.38668	2.13835	-3.76756
	6	-3.38337	0.882348	0.384526	4G						6	-5.16449	-3.83279	-3.2953		6	2.97471	1.09461	-1.92976
	6	-5.08765	1.91466	-1.57819	E = -2630.23205302 G = -2629.80429	7	1.06998	1.77035	-0.286642		1	-3.22744	-2.92592	-3.61937		6	1.80486	1.90677	-1.68423
	1	-3.30731	2.71751	-2.48157		7	0.856622	-1.05371	-0.34863		6	-5.97667	-4.5433	-2.40974		6	0.424677	3.64276	-2.05234
	6	-4.76065	0.66071	0.457673		7	-1.84951	-0.012103	-0.169779		1	-6.10791	-5.45756	-0.452371		1	-0.286876	3.43979	-2.86946
	1	-2.72488	0.467532	1.14623		8	3.08589	2.31534	0.507056		1	-5.53856	-3.56114	-4.28532		1	0.569169	4.72627	-1.95966
	6	-5.61512	1.17418	-0.517409		8	-3.25367	-1.33883	0.948134		1	-6.99151	-4.82523	-2.69962		6	0.035414	2.93407	-0.745902
	1	-5.74442	2.29493	-2.36245		6	0.826737	3.02191	0.432065		6	3.50093	2.69845	-2.06645		1	-1.03449	2.6832	-0.731376
	1	-5.16362	0.065527	1.27659		1	0.401723	3.76044	-0.267322		6	3.75028	4.07515	-2.09838		6	-0.17155	-3.1067	-1.25753
	1	-6.68741	0.976851	-0.468813		6	2.25611	3.44237	0.862899		6	4.54624	1.80234	-2.32464		6	-1.22395	-4.05906	-1.82967
	6	3.26248	-1.84044	-0.223941		1	2.62564	4.32592	0.322056		6	5.03299	4.55346	-2.37945		6	1.25988	-3.59079	-1.50049
	6	3.33934	-0.841083	-1.1981		1	2.36398	3.61386	1.94292		1	2.93697	4.77325	-1.88287		1	-0.292832	-2.13917	-1.77248
	6	3.98653	-3.02632	-0.406412		6	2.30847	1.43502	-0.149984		6	5.82337	2.27927	-2.61541		1	-2.24046	-3.65991	-1.68979
	6	4.12854	-1.02283	-2.33625		6	2.92923	0.212312	-0.657546		1	4.35712	0.730482	-2.27415		1	-1.06707	-4.20653	-2.90935
	1	2.78277	0.085924	-1.06652		6	4.27854	0.259389	-1.05434		6	6.07111	3.65616	-2.64009		1	-1.17516	-5.05375	-1.35446
	6	4.7943	-3.19995	-1.52957		1	4.82079	1.19983	-0.943204		1	5.22035	5.62974	-2.39702		1	1.99575	-2.84732	-1.15975
	1	3.92408	-3.81602	0.345617		6	4.90467	-0.857056	-1.59354		1	6.63415	1.57374	-2.8113		1	1.46765	-4.54235	-0.983793
	6	4.86638	-2.19686	-2.50222		1	5.94738	-0.804999	-1.91237		1	7.07449	4.02808	-2.86107		1	1.4304	-3.75704	-2.57538
	1	4.16605	-0.238368	-3.09379		6	4.17154	-2.0435	-1.73957		1	0.660976	-2.44997	-3.73512		6	0.362373	3.71266	0.547235
	1	5.36017	-4.126	-1.65377		1	4.64082	-2.92261	-2.18876		1	0.044486	0.443121	-4.22579		6	-0.454256	5.00432	0.621599
	1	5.48838	-2.33485	-3.38963		6	2.8464	-2.11511	-1.32635		6	2.21655	-2.42466	-2.2455		6	1.86029	3.97106	0.731312
	6	4.80295	-1.41878	2.23311		1	2.28262	-3.04075	-1.44908		6	3.56997	-2.07477	-2.21663		1	0.029737	3.05339	1.36458
	6	5.39863	-2.46171	2.95074		6	2.1864	-1.00396	-0.755867		6	1.79636	-3.45535	-1.39206		1	-1.52006	4.82082	0.425314
	6	5.59319	-0.631384	1.38457		6	0.406063	-1.9926	0.524433		6	4.4708	-2.72334	-1.36553		1	-0.376714	5.45401	1.62305
	6	6.76512	-2.72491	2.81537		6	1.28737	-2.91583	1.17351		1	3.93212	-1.28499	-2.87928		1	-0.091549	5.7547	-0.10099
	1	4.78826	-3.07815	3.61648		1	2.35543	-2.83847	0.979185		6	2.68774	-4.0855	-0.5327		1	2.42523	3.02905	0.785174
	6	6.95658	-0.887339	1.25517		6	0.836467	-3.89004	2.04129		1	0.757	-3.7796	-1.39864		1	2.27824	4.57259	-0.092636
	1	5.13673	0.176348	0.816927		1	1.56187	-4.5678	2.50022		6	4.04934	-3.74012	-0.498694		1	2.0394	4.52391	1.66659
	6	7.54638	-1.93847	1.96613		6	-0.531896	-4.01289	2.34815		1	5.51329	-2.40751	-1.37916		27	0.661254	0.036364	0.128044
	1	7.21913	-3.54407	3.37778		1	-0.888673	-4.79172	3.02422		1	2.30491	-4.8589	0.133591		1	-0.977319	0.313486	0.705208
	1	7.55871	-0.270143	0.584449		6	-1.40915	-3.09812	1.79973		6	-1.74151	0.804159	-3.0827		6	-4.03533	-1.33884	-1.82745
	1	8.61422	-2.14306	1.85836		1	-2.46743	-3.13787	2.05497		6	-1.54085	2.18453	-2.93487		6	-3.89456	-1.10357	-0.424595
	6	-2.157	4.38477	-0.094535		6	-0.982853	-2.07156	0.918451		6	-3.00026	0.293748	-2.74989		6	-4.86237	-1.54438	0.491035
	6	-2.51045	5.40828	-0.978957		6	-1.98812	-1.10757	0.520816		6	-2.56412	3.01001	-2.46883		6	-5.95147	-2.2539	-0.006511
	6	-2.90924	4.19553	1.07259		6	-4.05037	-0.191481	0.620868		1	-0.574669	2.62013	-3.19994		6	-6.08993	-2.52214	-1.38596
	6	-3.61168	6.22688	-0.712517		1	-4.26842	0.357077	1.55141		6	-4.01524	1.11958	-2.2652		6	-5.1454	-2.06644	-2.29786
	1	-1.92427	5.56237	-1.88919		1	-4.996	-0.540269	0.18432		1	-3.19532	-0.771433	-2.8765		6	-2.91295	-0.711639	-2.46911
	6	-4.00406	5.01364	1.34287		6	-3.16577	0.614691	-0.352721		6	-3.82213	2.49792	-2.10536		6	-2.14998	-0.1472	-1.47692
	1	-2.64653	3.3907	1.75815		1	-3.10789	1.67041	-0.038545		1	-2.37232	4.08084	-2.38702		1	-4.75724	-1.32951	1.55383
	6	-4.36133	6.02887	0.448317		6	-0.192184	2.80668	1.57252		1	-4.97257	0.666414	-2.01368		1	-6.71817	-2.60696	0.687417
	1	-3.88213	7.02063	-1.41261		6	-0.478623	4.11904	2.30556		1	1.40699	3.01887	-1.7895		1	-6.95726	-3.08576	-1.7381
	1	-4.59026	4.85238	2.25043		6	0.22248	1.68199	2.52333		1	-1.38288	-4.33549	-1.13761		1	-5.26126	-2.26067	-3.36709
	1	-5.22456	6.66476	0.658181		1	-1.11963	2.4844	1.06855		6	-4.91374	3.43109	-1.56059		7	-2.71344	-0.393791	-0.234768
	1	1.36206	1.54566	4.03521		1	-0.79364	4.91319	1.60895		6	-4.40956	4.106	-0.26751		1	-2.69448	-0.691423	-3.53459
	1	1.81109	3.81552	1.8709		1	-1.28057	3.98488	3.04777		1	-3.53444	4.74541	-0.45039		1	-1.22099	0.411829	-1.54275
	6	-0.642127	0.932929	3.52508		1	0.408977	4.48232	2.85057		1	-5.19891	4.74172	0.164537		6	-2.21467	0.153244	1.02716
	6	-1.91595	1.48828	3.68715		1	0.342583	0.732947	1.98235		1	-4.12458	3.3524	0.483272		6	-2.35732	-0.713681	2.15427
	6	-0.536481	-0.465845	3.55082		1	1.17164	1.90809	3.03799		6	-5.23763	4.5105	-2.6138		1	-2.27239	-1.79338	2.04783
	6	-3.0456	0.680533	3.85564		1	-0.542458	1.53285	3.30093		1	-5.60639	4.05241	-3.54484		1	-2.4033	-0.300829	3.16015
	1	-2.02918	2.57547	3.69415		6	-3.60864	0.58781	-1.83106		1	-6.01423	5.19504	-2.23624		6	-2.69355	1.56969	1.29438
	6	-1.66274	-1.26801	3.69921		6	-4.91712	1.35916	-2.017		1	-4.35264	5.11472	-2.86345		6	-3.64066	2.19135	0.469507
	1	0.434176	-0.95022	3.44672		6	-3.68732	-0.832044	-2.3931		6	-6.20645	2.66994	-1.22827		6	-2.22808	2.26173	2.424
	6	-2.9461	-0.717505	3.85326		1	-2.808	1.10902	-2.38168		1	-6.63175	2.17522	-2.11496		6	-4.13912	3.45849	0.789601
	1	-4.01529	1.16388	3.97085		1	-4.83948	2.38927	-1.63143		1	-6.03779	1.90665	-0.453573		1	-4.01074	1.67229	-0.415434
	1	-1.52926	-2.34838	3.66341		1	-5.18438	1.42043	-3.08317		1	-6.96242	3.37202	-0.844734		6	-2.73013	3.52236	2.74696
	6	3.28648	2.78344	0.681993		1	-5.75969	0.869741	-1.49858		6	4.99379	-4.48827	0.452743		1	-1.47149	1.79964	3.06245
	6	2.87394	2.80502	-0.656927		1	-2.71225	-1.33521	-2.32282		6	5.02853	-5.9786	0.050226		6	-3.69583	4.12446	1.93402
	6	4.66452	2.71174	0.927874		1	-4.43599	-1.44785	-1.86683		1	5.69687	-6.54222	0.721483		1	-4.88842	3.92076	0.14224
	6	3.79984	2.73647	-1.70248		1	-3.9696	-0.806712	-3.45682		1	4.02994	-6.43675	0.108283		1	-2.36094	4.04117	3.63502
	1	1.81521	2.87664	-0.905719		27	-0.191532	0.430269	-1.19593		1	5.39569	-6.09897	-0.981247		1	-4.09025	5.11149	2.18616
	6	5.58613	2.65828	-0.114878		1	-0.465858	0.666929	-2.76708		6	4.47176	-4.36465	1.90026
	1	5.02135	2.68079	1.96002							1	3.47012	-4.80241	2.01448	3G-1+1a'-rdc
	6	5.17842	2.65772	-1.45879	4TS1S-aM-L6						1	5.15109	-4.88435	2.59528	E = -3302.85477050 G = -3302.193489	7	-1.88224	-1.93447	0.280517
	1	3.42285	2.74414	-2.72482	E = -6751.68133105 G = -6750.645173	8	2.24851	2.01316	-1.91099		1	4.39021	-3.31384	2.21284		7	-0.672896	0.20545	-1.35742
	1	6.64787	2.59982	0.132133		8	-1.08202	-1.31501	-2.53032		6	6.42932	-3.94364	0.392053		7	1.71947	-1.29076	-0.708437
	1	-0.433624	3.89654	-1.25392		7	1.25701	1.27898	-0.046548		1	7.06779	-4.49922	1.09609		8	-4.08591	-2.17032	-0.03898
	1	2.91992	-1.72808	3.19821		7	-0.904206	-0.573502	-0.429885		1	6.86608	-4.05695	-0.612324		8	3.4554	-0.656763	-1.97097
	6	6.23018	2.59014	-2.57525		6	2.26071	2.24294	0.447874		1	6.47894	-2.87936	0.665689		6	-2.27799	-3.0338	1.17973
	6	5.59105	2.49273	-3.96882		6	2.94283	2.75805	-0.876613		27	0.069792	-0.38786	1.07096		1	-1.63574	-3.90623	0.977425
	1	4.9716	3.37304	-4.19837		6	1.32246	1.23631	-1.31841		1	0.942709	0.2792	2.03857		6	-3.72809	-3.31627	0.737395
	1	6.37774	2.43309	-4.73622		6	0.478477	0.459933	-2.29563		35	0.839619	-2.40853	2.22969		1	-3.80448	-4.21213	0.099375
	1	4.96134	1.59579	-4.06906		6	-0.316103	1.47693	-3.19821		6	1.09476	4.48843	1.79851		1	-4.44219	-3.41168	1.56656
	6	7.09355	3.86881	-2.52492		6	1.42572	-0.352043	-3.23266		6	-0.022706	3.72975	1.32922		6	-2.94218	-1.50531	-0.360037
	1	7.60261	3.97539	-1.5552		6	-0.52152	-0.472833	-1.64911		6	-0.735607	4.12267	0.190931		6	-3.04786	-0.479799	-1.36754
	1	7.86575	3.84315	-3.31078		6	-1.82582	-2.30622	-1.77099		6	-0.306082	5.25817	-0.495051		6	-4.34424	-0.290263	-1.92529
	1	6.47485	4.76641	-2.68019		6	-1.94306	-1.62186	-0.359024		6	0.810953	6.00027	-0.061772		1	-5.16471	-0.867414	-1.50123
	6	7.13038	1.35403	-2.36194		1	-0.788078	0.890691	-3.99853		6	1.50733	5.62682	1.08514		6	-4.58071	0.570496	-2.97502
	1	7.68949	1.41629	-1.41636		1	1.92212	0.370189	-3.89479		6	1.58834	3.82264	2.97344		1	-5.58783	0.695271	-3.37709
	1	6.53636	0.428623	-2.33935		1	-1.65396	-2.34797	0.40771		6	0.80197	2.72191	3.17172		6	-3.48191	1.24434	-3.5473
	1	7.86829	1.2742	-3.17613		1	1.6937	3.05591	0.921607		1	-1.59622	3.56235	-0.155957		1	-3.62569	1.8794	-4.42586
	6	-4.15114	-1.65586	3.99978		6	-3.32397	-1.1	-0.034576		1	-0.850464	5.57886	-1.38677		6	-2.21574	1.09834	-3.02408
	6	-3.93961	-2.56372	5.22999		6	-4.32581	-2.03789	0.245685		1	1.12343	6.88246	-0.625442		1	-1.38557	1.6102	-3.50731
	1	-4.79709	-3.24472	5.35298		6	-3.65041	0.257068	-0.07345		1	2.36629	6.20739	1.43011		6	-1.93136	0.289425	-1.87596
	1	-3.03531	-3.18132	5.12855		6	-5.64215	-1.63362	0.452261		7	-0.17865	2.63906	2.18556		6	0.256382	1.19803	-1.60907
	1	-3.84103	-1.96548	6.14971		1	-4.07246	-3.09677	0.312878		1	2.43879	4.11661	3.58345		6	-0.110479	2.57287	-1.65344
	6	-4.26155	-2.52826	2.73073		6	-4.97001	0.66322	0.140642		1	0.867603	1.94595	3.92704		1	-1.14089	2.83878	-1.4254
	1	-3.34846	-3.11412	2.55209		1	-2.87864	1.00219	-0.256804		6	-1.06117	1.52745	2.06696		6	0.796371	3.57196	-1.9596
	1	-5.10804	-3.22837	2.82188		6	-5.97074	-0.276513	0.395035		6	-1.62095	1.12907	0.882148		1	0.460699	4.61191	-1.95638
	1	-4.42258	-1.9113	1.83578		1	-6.40786	-2.38053	0.672631		1	-1.37628	1.58407	-0.073479		6	2.13325	3.25998	-2.26706
	6	-5.46569	-0.885565	4.19412		1	-5.21188	1.72451	0.107734		1	-2.49939	0.489228	0.912831		1	2.84272	4.04376	-2.53958
	1	-6.30173	-1.5951	4.29028		1	-7.00095	0.049284	0.558826		6	-1.65726	1.09252	3.37842		6	2.54289	1.94216	-2.16918
	1	-5.44596	-0.267358	5.10535		6	3.16999	1.64162	1.49067		6	-2.81234	1.75882	3.81839		1	3.58547	1.67211	-2.33595
	1	-5.68864	-0.226966	3.34147		6	3.9211	0.489014	1.2245		6	-1.1039	0.085164	4.17795		6	1.65046	0.913521	-1.78637
	27	-0.399222	-0.770775	0.206187		6	3.25053	2.23385	2.75529		6	-3.40722	1.42128	5.03461		6	2.22711	-0.378326	-1.4823
	35	-0.629334	-3.07837	0.820397		6	4.75251	-0.051527	2.20368		1	-3.24554	2.54432	3.19442		6	3.88876	-1.90091	-1.39487
	1	-1.36813	-0.880773	-1.17899		1	3.84637	3.5e-05	0.254429		6	-1.70007	-0.250227	5.39704		1	4.74037	-1.69311	-0.73271
	6	-5.48239	-1.71138	-2.18759		6	4.08103	1.68977	3.73998		1	-0.219403	-0.450458	3.83021		1	4.21355	-2.56107	-2.21166
	6	-4.36602	-1.17585	-2.90326		1	2.62533	3.1006	2.97903		6	-2.84909	0.415331	5.83021		6	2.65533	-2.4184	-0.620576
	6	-4.55182	-0.496326	-4.11503		6	4.83761	0.548819	3.4647		1	-4.30889	1.94465	5.36216		1	2.91237	-2.57702	0.43909
	6	-5.85511	-0.301299	-4.56964		1	5.33406	-0.949227	1.98431		1	-1.25995	-1.04366	6.00579		6	-2.11355	-2.66843	2.66867
	6	-6.96636	-0.780784	-3.84766		1	4.12796	2.15481	4.72745		1	-3.31202	0.150639	6.78421		6	-2.38405	-3.88312	3.56065
	6	-6.78521	-1.49565	-2.66778		1	5.4862	0.12102	4.23293							6	-2.9591	-1.46059	3.07651
	6	-4.95626	-2.39172	-1.03773		6	4.4339	2.57679	-0.978106	2TS2M-L6-Ph						1	-1.05149	-2.39763	2.78608
	6	-3.59596	-2.23919	-1.06538		6	5.2664	3.42145	-0.231789	E = -6943.52138500 G =	8	-3.0703	-1.61997	2.05284		1	-1.74813	-4.73969	3.28335
	1	-3.70499	-0.134274	-4.69423		6	5.00193	1.54337	-1.72733		8	0.025778	-3.59184	-0.990137		1	-2.18557	-3.64433	4.61696
	1	-6.01413	0.230016	-5.51145		6	6.64636	3.2194	-0.218456		7	-1.40221	-0.339557	1.30669		1	-3.4353	-4.21027	3.49393
	1	-7.97485	-0.60453	-4.23004		1	4.83008	4.22844	0.36268		7	0.356954	-1.43921	-0.477067		1	-2.76719	-0.594431	2.42903
	1	-7.6427	-1.89204	-2.11759		6	6.3841	1.34228	-1.71643		6	-2.30906	0.61973	1.93871		1	-4.03721	-1.68428	3.02766
	7	-3.2175	-1.49674	-2.17782		1	4.35975	0.878509	-2.30042		6	-3.31297	-0.322455	2.69062		1	-2.73446	-1.16197	4.11217
	1	-5.52191	-2.9192	-0.273405		6	7.21019	2.17496	-0.958812		6	-1.91581	-1.50701	1.37309		6	2.01466	-3.71338	-1.15991
	1	-2.83529	-2.60027	-0.377275		1	7.28481	3.87681	0.376175		6	-1.34036	-2.79019	0.826535		6	2.95126	-4.90854	-0.972825
	6	-1.83825	-1.21314	-2.50218		1	6.8117	0.521822	-2.29711		6	-0.730355	-3.61056	2.02519		6	1.53519	-3.5724	-2.60579
	6	-1.58439	-0.115858	-3.35014		1	8.29062	2.01359	-0.944252		6	-2.49196	-3.63251	0.189633		1	1.12064	-3.87219	-0.52876
	1	-2.26601	0.728762	-3.39439		6	-3.09211	-2.67717	-2.47974		6	-0.271166	-2.53158	-0.216787		1	3.27066	-5.01215	0.077152
	1	-0.63101	-0.054848	-3.87363		6	-3.50149	-4.01388	-2.51073		6	0.942379	-3.15645	-2.04063		1	2.45697	-5.84656	-1.26973
	6	-0.979482	-2.43608	-2.73397		6	-3.91521	-1.69174	-3.04118		6	1.13612	-1.62765	-1.71342		1	3.85965	-4.80997	-1.59099
	6	-1.53969	-3.67238	-3.06856		6	-4.72796	-4.36499	-3.08137		1	-0.547089	-4.63068	1.6587		1	0.825537	-2.73747	-2.70427
	6	0.412113	-2.32505	-2.62644		1	-2.86153	-4.78467	-2.07265		1	-3.1147	-4.00608	1.01271		1	2.37324	-3.39067	-3.29881
	6	-0.715832	-4.77941	-3.29366		6	-5.13442	-2.04163	-3.61791		1	0.613004	-1.05187	-2.4926		1	1.02823	-4.49145	-2.93863
	1	-2.62331	-3.77182	-3.14665		1	-3.60561	-0.647441	-3.00252		1	-1.73213	1.21378	2.66128		27	-0.121061	-1.29134	-0.111212
	6	1.23557	-3.4236	-2.85784		6	-5.54686	-3.37866	-3.63477		6	2.55291	-1.11735	-1.65588		1	-0.083973	-0.685348	2.0734
	1	0.854937	-1.37102	-2.33117		1	-5.04218	-5.4112	-3.09508		6	3.1966	-0.81809	-2.86299		6	-0.858249	4.07378	1.4602
	6	0.671184	-4.65939	-3.19048		1	-5.77393	-1.26616	-4.04566		6	3.24742	-0.956033	-0.452466		6	-0.712743	2.65732	1.49968
	1	-1.16568	-5.74265	-3.54708		1	-6.5068	-3.65013	-4.08035		6	4.52135	-0.382736	-2.87459		6	-1.75099	1.80319	1.1089
	1	2.31588	-3.31884	-2.75739		1	0.441167	2.12429	-3.66506		1	2.65198	-0.91919	-3.80631		6	-2.94634	2.38073	0.687019
	1	1.31284	-5.52814	-3.35725		1	0.786806	-0.981472	-3.86885		6	4.57226	-0.515508	-0.465068		6	-3.10839	3.78019	0.645587
						6	-1.3563	2.30857	-2.4891		1	2.75277	-1.16476	0.497394		6	-2.07255	4.63032	1.02437
4B						6	-2.71102	2.20339	-2.8218		6	5.21477	-0.237026	-1.67196		6	0.397955	4.6367	1.8826
E = -6270.91651381 G = -6270.060055	8	-1.50962	-1.47504	-1.89826		6	-1.00768	3.22423	-1.48388		1	5.0039	-0.131266	-3.82051		6	1.23972	3.59191	2.1489
	8	1.37775	2.27691	-1.35135		6	-3.68131	2.97834	-2.17645		1	5.10306	-0.365255	0.474721		1	-1.61409	0.727319	1.0582
	7	-1.13218	-0.866593	0.212446		1	-3.0185	1.50741	-3.60702		1	6.24136	0.129558	-1.66995		1	-3.75734	1.73204	0.352047
	7	0.988846	1.09689	0.499894		6	-1.97526	3.96807	-0.819983		6	-2.89015	1.56476	0.908647		1	-4.05604	4.19891	0.299067
	6	-1.96253	-2.07292	0.351042		1	0.03327	3.36976	-1.20188		6	-2.92345	1.2346	-0.451346		1	-2.19444	5.71528	0.976845
	6	-2.28347	-2.46026	-1.14317		6	-3.33725	3.87055	-1.15228		6	-3.41369	2.79523	1.3233		7	0.593576	2.37329	1.91528
	6	-0.912758	-0.652089	-1.02977		1	-4.72194	2.85649	-2.47502		6	-3.46556	2.12495	-1.38077		1	0.637977	5.69236	1.9889
	6	-0.089564	0.430382	-1.69408		1	-1.65193	4.62537	-0.013064		1	-2.51503	0.282917	-0.789069		1	2.25649	3.59466	2.53003
	6	0.861468	-0.203459	-2.76559		6	2.48741	-1.19161	-2.55662		6	-3.96958	3.67869	0.397603		6	1.14339	1.10502	2.15862
	6	-1.08026	1.37276	-2.46065		6	2.32616	-1.78009	-1.29778		1	-3.38037	3.06477	2.38157		6	0.261673	0.085786	2.79987
	6	0.766093	1.24965	-0.752225		6	3.7143	-1.39518	-3.20927		6	-3.99152	3.34869	-0.960663		1	-0.634076	0.545014	3.23279
	6	2.17062	2.99084	-0.35328		6	3.36048	-2.5074	-0.699915		1	-3.46898	1.85983	-2.43979		1	0.784038	-0.458088	3.60187
	6	1.85352	2.18988	0.969623		1	1.40278	-1.65143	-0.736004		1	-4.37159	4.63686	0.734248		6	2.50575	0.820007	1.82182
	1	1.18635	0.612684	-3.4254		6	4.74056	-2.12257	-2.61344		1	-4.40765	4.04815	-1.689		6	3.27389	1.65572	0.961268
	1	-1.42525	0.817379	-3.34341		1	3.87543	-0.952697	-4.19633		6	-4.76346	0.052182	2.67319		6	3.14886	-0.354242	2.31256
	1	1.2392	2.81938	1.63311		6	4.59703	-2.68342	-1.33148		6	-5.37148	0.503995	3.85033		6	4.59101	1.35084	0.644903
	1	-1.31352	-2.84249	0.800271		1	3.18771	-2.91753	0.294459		6	-5.5054	0.033827	1.48367		1	2.80839	2.52665	0.50481
	6	3.06054	1.72483	1.75146		1	5.68233	-2.23604	-3.15422		6	-6.69998	0.939206	3.8423		6	4.47168	-0.642428	1.99918
	6	3.83819	2.67975	2.42193		1	-1.16929	-3.18657	-1.68855		1	-4.79983	0.518758	4.78235		1	2.6021	-1.04204	2.95718
	6	3.44578	0.383216	1.78666		1	2.68866	3.81743	-1.03093		6	-6.83272	0.458092	1.47653		6	5.21229	0.208123	1.16687
	6	4.99645	2.30104	3.09886		6	5.77494	-3.41588	-0.675383		1	-5.04107	-0.307839	0.561616		1	5.13912	2.00752	-0.034854
	1	3.54082	3.7319	2.40547		6	5.41121	-3.96556	0.712561		6	-7.43333	0.916151	2.65436		1	4.9344	-1.54422	2.40908
	6	4.59669	0.000314	2.4806		1	4.58681	-4.69319	0.659293		1	-7.16209	1.29227	4.76706		1	6.2528	-0.018626	0.92439
	1	2.84003	-0.372305	1.29264		1	6.28093	-4.47964	1.14928		1	-7.39723	0.443233	0.541791
	6	5.38056	0.955673	3.12865		1	5.11473	-3.16559	1.40745		1	-8.47198	1.25505	2.64471	4TS1M-L6
	1	5.59827	3.05549	3.61098		6	6.20986	-4.59738	-1.56674		6	2.16529	-4.02479	-2.1016	E = -6751.67080731 G = -6750.633632	8	-1.83866	-2.69421	-1.72968
	1	4.86873	-1.05616	2.51868		1	6.52141	-4.26251	-2.56739		6	2.49117	-4.67513	-3.29688		8	1.00516	1.12	-2.15606
	1	6.28275	0.654879	3.66653		1	7.06162	-5.12794	-1.11166		6	3.01379	-4.1656	-0.995279		7	-1.28216	-1.64835	0.166993
	6	-3.16333	-1.89139	1.25141		1	5.38593	-5.31683	-1.69376		6	3.6481	-5.45391	-3.39088		7	0.859478	0.241595	-0.108504
	6	-3.52204	-0.646292	1.7736		6	6.94993	-2.42596	-0.519095		1	1.83459	-4.57017	-4.16501		6	-2.13632	-2.76624	0.619495
	6	-3.95769	-3.00892	1.54506		1	7.3004	-2.05587	-1.4942		6	4.16442	-4.94658	-1.08374		6	-2.49327	-3.50875	-0.72646
	6	-4.66769	-0.517449	2.56416		1	6.65464	-1.55046	0.079139		1	2.78019	-3.6495	-0.067464		6	-1.1636	-1.71095	-1.10501
	1	-2.89501	0.221206	1.5802		1	7.80216	-2.91553	-0.020892		6	4.48636	-5.59154	-2.28298		6	-0.327831	-0.869383	-2.04352
	6	-5.10738	-2.87916	2.32229		6	-4.35566	4.73589	-0.396983		1	3.89239	-5.95455	-4.33056		6	0.613726	-1.8164	-2.87116
	1	-3.68018	-3.99007	1.15129		6	-4.0048	6.22397	-0.613655		1	4.82084	-5.04285	-0.215709		6	-1.27317	-0.165584	-3.08162
	6	-5.46932	-1.62776	2.83275		1	-4.72522	6.86773	-0.083518		1	5.3922	-6.19831	-2.35301		6	0.516208	0.169239	-1.34015
	1	-4.92705	0.459707	2.97688		1	-3.00044	6.46298	-0.23443		1	-1.51494	-3.6695	2.79493		6	1.5412	2.15995	-1.28371
	1	-5.72098	-3.75757	2.53552		1	-4.03379	6.48384	-1.68372		1	-2.02453	-4.50193	-0.292778		6	1.81426	1.36815	0.031815
	1	-6.36702	-1.52375	3.44677		6	-4.28401	4.41009	1.11087		6	0.541894	-3.02213	2.57413		1	1.02859	-1.20828	-3.68712
	6	-3.7235	-2.42137	-1.5665		1	-3.27679	4.5692	1.5216		6	1.77804	-3.59841	2.26669		1	-1.84267	-0.9612	-3.58127
	6	-4.35576	-3.58712	-2.00984		1	-4.98826	5.04676	1.67067		6	0.545917	-1.84622	3.33972		1	1.51877	1.97993	0.884355
	6	-4.46022	-1.23204	-1.47658		1	-4.54185	3.35915	1.30628		6	2.97707	-3.00271	2.66946		1	-1.50008	-3.41635	1.23476
	6	-5.71135	-3.57276	-2.35186		6	-5.79226	4.50842	-0.891569		1	1.80468	-4.52884	1.6951		6	3.25472	0.955761	0.213611
	1	-3.78472	-4.51682	-2.08308		1	-6.48639	5.14609	-0.322942		6	1.74031	-1.24823	3.73072		6	4.05815	1.71166	1.07452
	6	-5.80877	-1.21389	-1.82467		1	-5.90234	4.76348	-1.95716		1	-0.393882	-1.37288	3.6262		6	3.83666	-0.063531	-0.543547
	1	-3.98437	-0.318275	-1.12488		1	-6.11688	3.46572	-0.756675		6	2.98719	-1.80272	3.39431		6	5.42716	1.45906	1.16974
	6	-6.43974	-2.38533	-2.25861		27	-0.253473	0.540405	1.29839		1	3.914	-3.48629	2.3942		1	3.60085	2.49758	1.67775
	1	-6.19653	-4.49007	-2.69333		1	-1.55051	-0.099855	2.10571		1	1.69073	-0.309514	4.28154		6	5.20664	-0.309562	-0.459175
	1	-6.37024	-0.28164	-1.74391		35	-0.533398	2.75778	2.40893		6	-3.36745	-2.87864	-0.785542		1	3.22387	-0.677101	-1.19914
	1	-7.49977	-2.37082	-2.52308		6	-2.21983	-4.10373	2.52282		6	-2.8712	-2.29762	-1.96072		6	6.0078	0.450676	0.396511
	6	3.60858	3.06104	-0.777666		6	-2.08323	-2.73822	2.9141		6	-4.73415	-2.72149	-0.520005		1	6.04213	2.05154	1.85143
	6	4.2682	4.29383	-0.807367		6	-3.18933	-1.99457	3.35071		6	-3.69892	-1.56101	-2.8125		1	5.644	-1.10463	-1.06474
	6	4.31694	1.8938	-1.0946		6	-4.4102	-2.65209	3.46502		1	-1.8233	-2.4194	-2.23235		1	7.08027	0.252541	0.465925
	6	5.62403	4.36462	-1.14026		6	-4.55144	-4.01305	3.12609		6	-5.56216	-2.00504	-1.38136		6	-3.28649	-2.30725	1.48163
	1	3.71861	5.20719	-0.563116		6	-3.46976	-4.7392	2.63971		1	-5.15387	-3.15015	0.392725		6	-4.22211	-1.38078	1.00791
	6	5.66596	1.96386	-1.43507		6	-0.927395	-4.53973	2.06289		6	-5.06388	-1.38915	-2.54095		6	-3.42614	-2.8097	2.77981
	1	3.81926	0.925804	-1.07169		6	-0.074036	-3.47614	2.20041		1	-3.25646	-1.11727	-3.70393		6	-5.27897	-0.959758	1.81534
	6	6.3247	3.1983	-1.45374		1	-3.11151	-0.928283	3.54857		1	-6.61868	-1.90839	-1.12455		1	-4.1194	-0.979377	0.002747
	1	6.13092	5.33221	-1.15709		1	-5.28415	-2.08796	3.79697		1	0.388898	-3.26397	-2.98381		6	-4.4834	-2.39208	3.59257
	1	6.20491	1.04612	-1.67521		1	-5.52741	-4.49375	3.22764		1	-2.97718	-0.437054	3.73278		1	-2.68565	-3.51425	3.16472
	1	7.38482	3.24932	-1.71321		1	-3.58217	-5.78784	2.353		6	-6.00679	-0.58562	-3.44771		6	-5.41257	-1.46505	3.11188
	1	0.24114	-0.880438	-3.37215		7	-0.75048	-2.37225	2.71428		6	-5.25417	0.112242	-4.59084		1	-5.99747	-0.231457	1.43179
	1	-0.483886	2.22134	-2.82882		1	-0.658125	-5.5341	1.71304		1	-4.75456	-0.609683	-5.25462		1	-4.57539	-2.78471	4.60776
	6	2.08386	-0.925058	-2.24416		1	0.99323	-3.41645	2.01452		1	-5.9617	0.690213	-5.2046		1	-6.23656	-1.13392	3.7482
	6	3.29178	-0.837459	-2.95447		6	-0.13342	-1.11762	3.00025		1	-4.49439	0.812279	-4.21142		6	-3.95043	-3.70445	-1.06001
	6	2.07985	-1.68922	-1.0727		6	1.09063	-0.819808	2.41053		6	-7.04795	-1.545	-4.06229		6	-4.74743	-4.47319	-0.199446
	6	4.4447	-1.4727	-2.49829		1	1.52012	-1.42777	1.61557		1	-7.63803	-2.05297	-3.28461		6	-4.528	-3.14356	-2.20358
	1	3.33631	-0.239071	-3.86857		1	1.76009	-0.126339	2.91562		1	-7.74728	-0.991283	-4.70952		6	-6.10518	-4.64849	-0.46151
	6	3.23988	-2.31499	-0.61005		6	-0.429149	-0.516527	4.35529		1	-6.55644	-2.31982	-4.67114		1	-4.30867	-4.92025	0.695086
	1	1.19076	-1.78793	-0.452311		1	-1.491	-0.534088	4.61426		6	-6.73058	0.492072	-2.61219		6	-5.8906	-3.31864	-2.46607
	6	4.45178	-2.21685	-1.3045		1	0.121611	-1.09434	5.11794		1	-7.37009	0.043199	-1.83778		1	-3.90625	-2.57663	-2.89552
	1	5.36387	-1.36304	-3.07771		1	-0.092072	0.527355	4.37345		1	-6.01142	1.15727	-2.11157		6	-6.68405	-4.06448	-1.5933
	1	3.1658	-2.85968	0.330248							1	-7.3786	1.10491	-3.25885		1	-6.71643	-5.23944	0.224271
	6	-2.28966	1.86388	-1.69677	4TS2M-L12						6	4.27684	-1.09614	3.8323		1	-6.32965	-2.87064	-3.36061
	6	-2.2556	2.22816	-0.345835	E = -3302.84051711 G = -3302.185931	7	-2.74989	-0.424045	-0.597085		6	4.34934	-1.10335	5.37412		1	-7.74919	-4.19781	-1.79578
	6	-3.52143	1.96837	-2.36153		7	-0.600348	-0.092133	1.38332		1	5.26533	-0.595397	5.71689		6	2.69336	2.88191	-1.90532
	6	-3.40957	2.64922	0.320283		7	-0.566948	2.38445	-0.059073		1	3.48917	-0.581404	5.81938		6	2.99405	4.16954	-1.44187
	1	-1.33906	2.15258	0.237521		8	-4.1802	-2.05304	-0.070637		1	4.36017	-2.13341	5.76448		6	3.51401	2.28206	-2.86669
	6	-4.66757	2.40008	-1.6985		8	0.529662	3.95457	1.08117		6	4.26173	0.362068	3.32763		6	4.11178	4.84683	-1.9318
	1	-3.58912	1.68083	-3.41412		6	-3.5758	-0.587194	-1.80277		1	3.4172	0.936092	3.73198		1	2.35744	4.63599	-0.68633
	6	-4.64489	2.73805	-0.333936		1	-3.99928	0.392256	-2.08061		1	5.19391	0.872145	3.61969		6	4.62606	2.96579	-3.36159
	1	-3.32285	2.88801	1.37942		6	-4.68673	-1.53688	-1.30958		1	4.17119	0.411179	2.23411		1	3.28055	1.27738	-3.22
	1	-5.60468	2.44985	-2.25661		1	-5.63444	-1.01305	-1.1065		6	5.52974	-1.79548	3.28274		6	4.92993	4.2472	-2.89352
	1	1.75002	4.00368	-0.298216		1	-4.88473	-2.38358	-1.98022		1	6.42958	-1.24175	3.59129		1	4.34316	5.84798	-1.56039
	1	-1.84895	-3.43822	-1.38818		6	-3.11823	-1.30031	0.29895		1	5.62767	-2.82396	3.66418		1	5.26369	2.49152	-4.11146
	6	-5.94032	3.14835	0.37981		6	-2.57926	-1.53832	1.6204		1	5.52478	-1.83729	2.18303		1	5.80427	4.77784	-3.27807
	6	-5.69703	3.5136	1.85201		6	-3.32295	-2.42389	2.44557		27	0.399381	0.172561	0.564588		1	-0.044565	-2.56468	-3.33949
	1	-4.99686	4.35689	1.95296		1	-4.19014	-2.91535	2.00659		35	0.919913	1.90018	2.08744		1	-0.622809	0.295696	-3.83489
	1	-6.64656	3.80914	2.32388		6	-2.99637	-2.65214	3.76645		1	0.831697	0.992687	-0.672403		6	1.75582	-2.49649	-2.14885
	1	-5.29317	2.66468	2.42306		1	-3.58706	-3.33784	4.37613		6	4.96737	3.0424	-2.33158		6	2.9822	-2.65067	-2.80985
	6	-6.55452	4.37331	-0.32855		6	-1.90998	-1.94443	4.31652		6	3.81302	2.99292	-1.49668		6	1.66732	-2.99261	-0.840861
	1	-6.7905	4.16207	-1.38224		1	-1.66364	-2.05831	5.37578		6	3.89214	2.90297	-0.102125		6	4.07523	-3.26039	-2.18692
	1	-7.49015	4.67464	0.169442		6	-1.1501	-1.09424	3.54042		6	5.16473	2.8737	0.460698		1	3.09498	-2.26978	-3.82905
	1	-5.86186	5.22906	-0.30355		1	-0.329508	-0.550193	4.00375		6	6.32669	2.93221	-0.341699		6	2.76239	-3.57802	-0.21437
	6	-6.93321	1.967	0.327572		6	-1.39743	-0.891667	2.14549		6	6.23979	3.01516	-1.72812		1	0.760218	-2.88043	-0.254387
	1	-7.20769	1.71637	-0.708378		6	0.647245	0.336961	1.83238		6	4.49495	3.09016	-3.68974		6	3.99574	-3.72538	-0.866172
	1	-6.49994	1.06704	0.790048		6	1.56465	-0.547333	2.44316		6	3.12046	3.07129	-3.63552		1	5.0074	-3.34427	-2.74541
	1	-7.86137	2.22072	0.864717		1	1.29108	-1.59755	2.52968		1	2.99397	2.83791	0.514593		1	2.64877	-3.88164	0.826037
	6	5.75373	-2.85088	-0.795765		6	2.80087	-0.113264	2.90387		1	5.26309	2.80225	1.54631		6	-2.21164	0.871526	-2.51729
	6	6.31729	-3.80603	-1.86776		1	3.48542	-0.837084	3.35302		1	7.30892	2.91108	0.137661		6	-1.87323	2.23375	-2.50021
	1	7.25667	-4.26379	-1.51788		6	3.17778	1.23047	2.78271		1	7.14363	3.05336	-2.34218		6	-3.46151	0.51111	-2.0046
	1	5.60261	-4.61479	-2.08631		1	4.14885	1.57225	3.14435		7	2.69476	3.02108	-2.31798		6	-2.74635	3.18419	-1.97304
	1	6.53222	-3.28253	-2.81149		6	2.3216	2.11354	2.14328		1	5.09985	3.13755	-4.59292		1	-0.916093	2.55282	-2.91544
	6	5.53573	-3.64983	0.498244		1	2.61668	3.14893	1.98148		1	2.38101	3.11188	-4.43257		6	-4.33026	1.46352	-1.46781
	1	4.81679	-4.47043	0.35417		6	1.0795	1.68525	1.63477		6	1.33943	3.04501	-1.874		1	-3.77401	-0.533368	-2.03663
	1	6.48855	-4.09207	0.827663		6	0.301537	2.64806	0.866457		6	0.591789	1.90329	-2.02488		6	-3.9932	2.82375	-1.43212
	1	5.16268	-3.01468	1.31496		6	-0.264897	4.70528	0.142441		1	0.991429	1.11094	-2.65782		1	-2.44314	4.23268	-1.98955
	6	6.77692	-1.7302	-0.511521		1	0.418065	5.24775	-0.52684		1	-0.489771	1.93858	-1.89663		1	-5.28934	1.12403	-1.07832
	1	7.71166	-2.15468	-0.110768		1	-0.863511	5.43217	0.709066		6	0.89166	4.23588	-1.15459		1	0.712204	2.86127	-1.09535
	1	7.03115	-1.17409	-1.42689		6	-1.10818	3.63411	-0.593732		6	1.61946	5.4424	-1.2342		1	-1.98277	-4.48401	-0.743516
	1	6.38051	-1.01197	0.222478		1	-0.910168	3.67106	-1.67851		6	-0.272115	4.21054	-0.355785		6	-4.9465	3.8996	-0.890214
	27	-0.088867	-0.078445	1.80394		6	-2.75234	-1.10352	-3.00274		6	1.18794	6.58281	-0.560017		6	-5.45885	4.73932	-2.08033
	1	-0.767835	0.985437	2.80054		6	-3.60844	-1.13442	-4.27123		1	2.53024	5.47818	-1.834		1	-5.9897	4.10569	-2.80782
	35	0.932379	-2.1825	2.49426		6	-2.0815	-2.44969	-2.72491		6	-0.698023	5.35395	0.314646		1	-6.15371	5.52041	-1.73143
						1	-1.94981	-0.359652	-3.14427		1	-0.822388	3.28055	-0.225261		1	-4.6296	5.23449	-2.60811
4TS1R-aM-L6						1	-4.06523	-0.152569	-4.47831		6	0.024789	6.54734	0.216402		6	-6.15315	3.28269	-0.164869
E = -6751.67653180 G = -6750.641064	8	2.35502	0.093278	2.67707		1	-2.99925	-1.41269	-5.1448		1	1.76685	7.50667	-0.637814		1	-5.83555	2.64011	0.67141
	8	-0.219519	3.41389	0.460325		1	-4.42336	-1.87429	-4.19583		1	-1.5936	5.30181	0.936908		1	-6.78786	4.08162	0.247844
	7	1.17597	-0.623017	0.919606		1	-1.413	-2.39598	-1.85458		1	-0.308662	7.44032	0.750918		1	-6.77992	2.68302	-0.842252
	7	-0.443566	1.34708	-0.370059		1	-2.81908	-3.24878	-2.5434							6	-4.21232	4.82115	0.104358
	6	1.92351	-1.82193	1.35077		1	-1.47186	-2.75931	-3.58775	4H						1	-3.85075	4.25757	0.976951
	6	2.77062	-1.29497	2.56868		6	-2.63576	3.70663	-0.389505	E = -3302.89354966 G = -3302.229213	7	-0.376907	2.24031	0.276591		1	-3.34754	5.32413	-0.351136
	6	1.46619	0.343767	1.69943		6	-3.21018	4.98613	-1.00135		7	0.787778	0.049294	-1.22985		1	-4.89481	5.60522	0.46797
	6	0.932886	1.75555	1.72088		6	-3.03739	3.52735	1.07579		7	-1.93818	-0.491484	-0.809968		6	5.1736	-4.36465	-0.118461
	6	0.105007	1.97038	3.04469		1	-3.04022	2.84482	-0.950729		8	0.336607	4.2395	-0.421811		6	4.82318	-5.83657	0.187682
	6	2.14204	2.73929	1.76284		1	-2.92737	5.09184	-2.06148		8	-2.69	-1.92576	-2.34637		1	5.64946	-6.32342	0.730908
	6	0.049855	2.09952	0.542306		1	-4.3095	4.98862	-0.944228		6	-1.17494	3.21368	1.04069		1	3.91989	-5.91189	0.811307
	6	-0.821888	3.65713	-0.835752		1	-2.85558	5.8841	-0.467829		1	-2.24429	2.97099	0.928808		1	4.64186	-6.40081	-0.741044
	6	-1.19491	2.19936	-1.3116		1	-2.66964	2.56916	1.4709		6	-0.843166	4.53935	0.33226		6	5.41811	-3.60889	1.20551
	1	-0.085144	3.04925	3.12916		1	-2.63938	4.33588	1.71148		1	-1.63344	4.85379	-0.368833		1	4.53467	-3.61531	1.85924
	1	2.60633	2.63521	2.75313		1	-4.13324	3.5399	1.18017		1	-0.61984	5.37101	1.01344		1	6.25289	-4.07338	1.75521
	1	-0.778469	2.04583	-2.3152		27	-1.00336	0.475066	-0.475319		6	0.4588	2.89077	-0.491094		1	5.66677	-2.55454	1.0204
	1	1.16841	-2.54024	1.69894		1	-0.107273	-0.085394	-1.74973		6	1.46386	2.38916	-1.39985		6	6.46776	-4.33377	-0.945253
	6	-2.6787	1.92907	-1.37444		6	3.13871	-3.71107	-0.727664		6	2.32565	3.3549	-1.98476		1	7.28818	-4.78824	-0.368861
	6	-3.37485	2.30362	-2.52981		6	2.27964	-2.57373	-0.807993		1	2.23312	4.38749	-1.65033		1	6.37099	-4.89855	-1.88569
	6	-3.38835	1.41496	-0.28645		6	1.03313	-2.54092	-0.170877		6	3.25032	3.02362	-2.95314		1	6.76795	-3.30351	-1.19212
	6	-4.76408	2.17841	-2.59734		6	0.646302	-3.65806	0.564098		1	3.91075	3.78229	-3.37636		27	0.069182	-0.743101	1.58617
	1	-2.82542	2.70147	-3.38717		6	1.48524	-4.79046	0.664586		6	3.2928	1.69035	-3.40877		1	-0.786019	-1.49913	2.74331
	6	-4.77653	1.29893	-0.348495		6	2.72184	-4.8252	0.026719		1	3.98	1.41105	-4.21222		35	2.16369	-1.36571	2.6768
	1	-2.85731	1.0892	0.605129		6	4.30929	-3.39657	-1.50098		6	2.47468	0.724078	-2.86315		6	1.25396	4.02916	2.63366
	6	-5.47015	1.67999	-1.5004		6	4.12407	-2.1311	-2.00699		1	2.52332	-0.28996	-3.25373		6	0.090255	3.45404	2.02118
	1	-5.29326	2.46847	-3.50781		1	0.396755	-1.66373	-0.242292		6	1.56469	1.00298	-1.79465		6	-0.585646	4.15439	1.00346
	1	-5.3168	0.895414	0.506883		1	-0.320451	-3.65082	1.0738		6	0.863183	-1.29291	-1.58631		6	-0.105424	5.40419	0.619667
	1	-6.55683	1.57831	-1.54606		1	1.15406	-5.65116	1.25101		6	2.07834	-2.01188	-1.58828		6	1.03457	5.97703	1.22151
	6	2.67852	-2.45923	0.211167		1	3.36437	-5.70594	0.108149		1	2.99038	-1.49492	-1.29201		6	1.71421	5.29388	2.22274
	6	3.57111	-1.71647	-0.572414		7	2.90734	-1.61503	-1.58664		6	2.11503	-3.36124	-1.91928		6	1.74196	3.07662	3.58363
	6	2.46765	-3.80984	-0.085603		1	5.17598	-4.03284	-1.66747		1	3.06922	-3.89211	-1.8815		6	0.906862	1.98975	3.53065
	6	4.25226	-2.31841	-1.62917		1	4.76367	-1.53168	-2.65119		6	0.944834	-4.04346	-2.28452		1	-1.45977	3.75325	0.506026
	1	3.73008	-0.660081	-0.361671		6	2.38958	-0.330284	-1.95411		1	0.981003	-5.0995	-2.55884		1	-0.628884	5.94826	-0.17062
	6	3.14907	-4.41486	-1.14624		6	1.20891	-0.285603	-2.67382		6	-0.268629	-3.36809	-2.25654		1	1.38288	6.95964	0.895096
	1	1.73111	-4.37426	0.489733		1	0.83952	-1.21177	-3.11831		1	-1.20008	-3.88571	-2.48865		1	2.60245	5.72592	2.69028
	6	4.04477	-3.67162	-1.91849		1	0.939273	0.624206	-3.20849		6	-0.332938	-2.01538	-1.87357		7	-0.110313	2.19554	2.60225
	1	4.94777	-1.72839	-2.23084		6	3.04286	0.854176	-1.41214		6	-1.65009	-1.41919	-1.66286		1	2.62513	3.16715	4.21141
	1	2.96928	-5.46791	-1.37529		6	4.20914	0.768686	-0.615181		6	-3.88819	-1.31964	-1.81509		1	1.00269	1.03426	4.0364
	1	4.57554	-4.14255	-2.74941		6	2.52494	2.15308	-1.65124		1	-4.43454	-2.0901	-1.25201		6	-1.13982	1.23941	2.33074
	6	4.26682	-1.41044	2.44577		6	4.84265	1.91149	-0.132962		1	-4.49833	-0.976089	-2.66102		6	-1.35685	0.147545	3.174
	6	4.85823	-2.67007	2.61206		1	4.61654	-0.211796	-0.368973		6	-3.36813	-0.186319	-0.899324		1	-2.34758	-0.302525	3.14047
	6	5.06743	-0.31835	2.1018		6	3.16009	3.29062	-1.1609		1	-3.81007	-0.277891	0.104263		1	-0.862389	0.085825	4.14419
	6	6.22917	-2.83704	2.41752		1	1.60791	2.27097	-2.22894		6	-0.842029	3.18101	2.54405		6	-2.1362	1.54814	1.252
	1	4.23835	-3.53126	2.87477		6	4.33268	3.1846	-0.40458		6	-1.79379	4.08448	3.33193		1	-2.73448	2.44323	1.48773
	6	6.44169	-0.483949	1.9141		1	5.74358	1.80414	0.476697		6	0.625197	3.49853	2.83797		1	-1.6869	1.70039	0.261705
	1	4.61542	0.660816	1.96232		1	2.73587	4.27619	-1.37301		1	-1.02511	2.1437	2.85679		1	-2.82992	0.708164	1.16332
	6	7.0264	-1.74286	2.06524		1	4.83269	4.07854	-0.025073		1	-2.84859	3.8281	3.13982
	1	6.6775	-3.82578	2.53913							1	-1.61626	3.98728	4.41397	4TS2aM-L12
	1	7.05195	0.378651	1.63949							1	-1.65436	5.14798	3.07418	E = -3302.82180645 G = -3302.185931	7	-2.09945	-1.3881	-1.03843
	1	8.10011	-1.87354	1.91125							1	1.30229	2.82674	2.29204		7	-1.17792	-0.216296	1.4935
	6	-1.93547	4.65623	-0.747256							1	0.883926	4.53519	2.56669		7	-1.01217	2.00591	-0.321608
	6	-2.10268	5.59174	-1.77398							1	0.83588	3.37775	3.91152		8	-3.3275	-3.22777	-0.754543
	6	-2.86006	4.61747	0.304446							6	-3.59234	1.25398	-1.40614		8	-0.831096	3.91942	0.807876
	6	-3.18883	6.47049	-1.76167							6	-5.08414	1.59144	-1.45634		6	-2.22494	-1.95484	-2.39032
	1	-1.37965	5.63059	-2.59353							6	-2.88457	1.5263	-2.73482		1	-2.60522	-1.17525	-3.07044
	6	-3.94066	5.49817	0.320983							1	-3.12325	1.9	-0.644996		6	-3.28364	-3.05523	-2.17983
	1	-2.73556	3.8873	1.10318							1	-5.5749	1.40253	-0.48752		1	-4.28582	-2.7523	-2.52302
	6	-4.11119	6.42334	-0.71419							1	-5.23832	2.65132	-1.71178		1	-3.02649	-4.02037	-2.63565
	1	-3.31192	7.19502	-2.56993							1	-5.60992	0.994692	-2.22034		6	-2.6947	-2.17731	-0.183757
	1	-4.65976	5.45698	1.14228							1	-1.80285	1.34889	-2.64783		6	-2.79432	-2.05739	1.25569
	1	-4.96189	7.10869	-0.701856							1	-3.2727	0.884797	-3.54363		6	-3.69621	-2.94903	1.89461
	1	0.77256	1.68622	3.87191							1	-3.0338	2.57173	-3.04698		1	-4.19717	-3.69121	1.27432
	1	1.73028	3.75762	1.71063							27	-0.409476	0.234723	0.352127		6	-3.96511	-2.88577	3.24676
	6	-1.19583	1.21097	3.11865							1	-0.909792	0.392999	3.62218		1	-4.66656	-3.58282	3.70823
	6	-2.42476	1.88074	3.13557							6	3.5224	-1.96301	1.59138		6	-3.34056	-1.8774	4.00586
	6	-1.22326	-0.191189	3.15945							6	2.4715	-0.996789	1.5236		1	-3.57359	-1.77023	5.06889
	6	-3.63579	1.1781	3.16376							6	2.71534	0.31376	1.09383		6	-2.44257	-1.00507	3.42559
	1	-2.43979	2.97408	3.12978							6	3.99266	0.63447	0.644779		1	-1.99639	-0.222439	4.0368
	6	-2.42559	-0.88742	3.16183							6	5.02829	-0.325203	0.651367		6	-2.08413	-1.07273	2.0419
	1	-0.297915	-0.765685	3.17671							6	4.80663	-1.61213	1.1343		6	-0.338958	0.56785	2.27676
	6	-3.66375	-0.223452	3.15404							6	2.94454	-3.15332	2.14959		6	0.390418	0.024876	3.36051
	1	-4.56475	1.74813	3.16754							6	1.61628	-2.87983	2.37813		1	0.285836	-1.03984	3.56894
	1	-2.38415	-1.97513	3.13118							1	1.9265	1.06316	1.09653		6	1.2402	0.801579	4.13527
	6	3.21411	2.5566	0.709195							1	4.19011	1.64343	0.276076		1	1.79988	0.333914	4.94903
	6	2.99958	1.94235	-0.528944							1	6.01993	-0.044522	0.288074		6	1.39353	2.17145	3.87351
	6	4.51473	3.01415	0.98243							1	5.61877	-2.34347	1.16148		1	2.05205	2.7858	4.49021
	6	4.0458	1.76506	-1.44159							7	1.30187	-1.59396	1.96046		6	0.718132	2.72787	2.79741
	1	2.02156	1.5475	-0.796838							1	3.45044	-4.09395	2.35701		1	0.845198	3.78115	2.54752
	6	5.55262	2.836	0.07263							1	0.844681	-3.51638	2.80186		6	-0.116383	1.94637	1.97314
	1	4.72154	3.49769	1.94135							6	0.006974	-0.91827	2.10608		6	-0.678872	2.58556	0.787594
	6	5.34815	2.19145	-1.16174							6	0.009631	-0.180397	3.44651		6	-1.28218	4.33016	-0.50049
	1	3.82191	1.2565	-2.37852							1	0.850984	0.525773	3.495		1	-0.476996	4.91429	-0.966714
	1	6.54924	3.19214	0.341562							1	0.117892	-0.888003	4.2906		1	-2.16886	4.96497	-0.368121
	1	-0.018871	4.05239	-1.47718							6	-1.15478	-1.8286	1.89129		6	-1.55715	3.00327	-1.24619
	1	2.43665	-1.79254	3.49091							6	-1.08641	-2.96936	1.05462		1	-0.978015	2.96709	-2.18124
	6	6.52722	1.95332	-2.11503							6	-2.42941	-1.52071	2.42825		6	-0.864553	-2.43737	-2.93078
	6	6.08439	1.28075	-3.42341							6	-2.21768	-3.71872	0.743258		6	-0.979544	-2.8611	-4.39637
	1	5.3518	1.89371	-3.9706							1	-0.133092	-3.25348	0.613379		6	-0.238489	-3.53344	-2.06726
	1	6.95528	1.13532	-4.08051							6	-3.5618	-2.27198	2.11271		1	-0.188605	-1.56547	-2.88991
	1	5.63658	0.291573	-3.24419							1	-2.54317	-0.664121	3.09346		1	-1.40866	-2.05824	-5.01826
	6	7.19243	3.30091	-2.46267							6	-3.47256	-3.37661	1.2599		1	0.01323	-3.10534	-4.80372
	1	7.57224	3.81431	-1.56682							1	-2.115	-4.58204	0.080737		1	-1.61375	-3.75615	-4.51706
	1	8.04449	3.14339	-3.14322							1	-4.52565	-1.9938	2.54835		1	-0.113412	-3.20742	-1.02527
	1	6.47712	3.97498	-2.95931							1	-4.35699	-3.97202	1.02164		1	-0.841789	-4.45632	-2.06829
	6	7.55243	1.03275	-1.41867												1	0.760796	-3.79249	-2.4467
	1	7.95247	1.49245	-0.502295						4TS1S-aM-L6-Ph						6	-3.03238	2.69532	-1.5756
	1	7.09316	0.07239	-1.13805						E = -6943.51534115 G = -6942.430447	8	2.12617	2.76107	-1.31967		6	-3.58316	3.69521	-2.59468
	1	8.40287	0.828248	-2.08889							8	-1.29692	-0.074867	-3.04598		6	-3.90568	2.59735	-0.323107
	6	-4.95324	-1.05455	3.11624							7	1.21132	1.33492	0.137485		1	-3.01711	1.69621	-2.04763
	6	-4.98156	-2.0029	4.33405							7	-0.912211	-0.287852	-0.855714		1	-2.95349	3.74132	-3.49819
	1	-5.90296	-2.60706	4.32378							6	2.16263	2.10924	0.958102		1	-4.60125	3.41625	-2.90698
	1	-4.12902	-2.69722	4.32794							6	2.80961	3.09769	-0.083945		1	-3.64036	4.7129	-2.17303
	1	-4.95237	-1.43572	5.27819							6	1.24467	1.77618	-1.05721		1	-3.53142	1.82002	0.3591
	6	-4.971	-1.89091	1.81671							6	0.401904	1.38766	-2.24521		1	-3.93768	3.55148	0.229084
	1	-4.09631	-2.55209	1.73688							6	-0.38062	2.66048	-2.74296		1	-4.94183	2.34085	-0.592571
	1	-5.87844	-2.515	1.77695							6	1.33419	0.940089	-3.41883		27	-0.896407	0.02805	-0.454136
	1	-4.95881	-1.25296	0.921989							6	-0.613567	0.304219	-1.95323		1	0.626236	-0.42866	-1.16741
	6	-6.21209	-0.175967	3.17088							6	-2.03003	-1.28306	-2.68968		6	4.0204	-2.08237	0.947636
	1	-7.11022	-0.811801	3.14531							6	-2.02261	-1.21979	-1.1256		6	3.84423	-1.33704	-0.257286
	1	-6.25274	0.424316	4.09357							1	-0.872315	2.38155	-3.68445		6	4.93277	-0.918297	-1.03488
	1	-6.27539	0.513362	2.31545							1	1.76383	1.85202	-3.85526		6	6.20872	-1.26351	-0.5989
	27	-0.447053	-0.856881	-0.435833							1	-1.75276	-2.20579	-0.744703		6	6.40445	-2.00953	0.584547
	1	-1.84119	-0.678909	-1.24056							1	1.54606	2.67433	1.67081		6	5.3245	-2.42029	1.35802
	35	-1.17876	-3.009	0.630655							6	-3.32582	-0.812647	-0.478172		6	2.7075	-2.31051	1.48628
	6	-3.37119	-4.12645	-2.60184							6	-4.36498	-1.75314	-0.461203		6	1.81365	-1.71312	0.630679
	6	-3.01377	-2.74845	-2.53532							6	-3.53932	0.453672	0.070061		1	4.77349	-0.349726	-1.95104
	6	-3.97055	-1.75916	-2.27452							6	-5.60807	-1.42859	0.076623		1	7.07654	-0.951913	-1.18555
	6	-5.29359	-2.16105	-2.10062							1	-4.19661	-2.75113	-0.86808		1	7.42113	-2.26469	0.893995
	6	-5.66655	-3.51734	-2.18094							6	-4.78347	0.774823	0.618764		1	5.48144	-2.99516	2.27446
	6	-4.7141	-4.50185	-2.42889							1	-2.73631	1.18804	0.098196		7	2.483	-1.1269	-0.430368
	6	-2.15561	-4.86601	-2.82192							6	-5.82225	-0.157353	0.618691		1	2.45507	-2.85376	2.3943
	6	-1.13554	-3.95763	-2.86518							1	-6.40644	-2.17437	0.082818		1	0.732227	-1.64397	0.69271
	1	-3.69801	-0.712635	-2.17418							1	-4.93129	1.76074	1.05725		6	1.90604	-0.335258	-1.51429
	1	-6.0501	-1.40162	-1.88946							1	-6.79222	0.101602	1.05051		6	2.18151	-0.861915	-2.80547
	1	-6.71331	-3.79749	-2.03797							6	3.08567	1.21744	1.75171		1	2.34097	-1.93317	-2.9254
	1	-4.99967	-5.55591	-2.4748							6	3.96877	0.327369	1.12445		1	2.158	-0.237389	-3.69694
	7	-1.63211	-2.66407	-2.71134							6	3.02011	1.24485	3.14923		6	2.08007	1.16112	-1.33036
	1	-2.05701	-5.94408	-2.92799							6	4.78742	-0.504316	1.88646		6	2.54598	1.69137	-0.119838
	1	-0.071069	-4.10955	-3.01425							1	4.00874	0.269334	0.037378		6	1.71923	2.05273	-2.35354
	6	-0.82901	-1.49623	-2.6786							6	3.83298	0.402641	3.9139		6	2.66899	3.07213	0.054565
	6	0.507691	-1.59738	-2.28903							1	2.29304	1.89866	3.63571		1	2.81235	1.02083	0.697384
	1	1.21843	-0.844178	-2.63559							6	4.72328	-0.469143	3.28378		6	1.83738	3.43205	-2.17856
	1	0.92104	-2.52632	-1.90263							1	5.47441	-1.19132	1.38845		1	1.33245	1.66454	-3.29747
	6	-1.22958	-0.425467	-3.66798							1	3.76022	0.421004	5.00363		6	2.31568	3.95132	-0.970547
	1	-1.08687	-0.82951	-4.68502							1	5.35876	-1.12963	3.87837		1	3.04196	3.45849	1.00516
	1	-2.27344	-0.111105	-3.5694							6	4.30493	3.03511	-0.248758		1	1.55745	4.10627	-2.99271
	1	-0.581717	0.453808	-3.55944							6	5.1164	3.52637	0.783008		1	2.41673	5.03064	-0.83306
											6	4.90018	2.44394	-1.36551
4TS2aM-L6-Ph											6	6.50358	3.40594	0.706982	4TS2M-L6-Ph
E = -6943.51284348 G = -6942.427778	8	-0.919773	-3.2836	-1.59729							1	4.65876	3.98321	1.66427	E = -6943.52872455 G = -6942.444532	8	-1.47929	-3.51843	-0.664113
	8	1.74101	0.564446	-2.49216							6	6.28994	2.32413	-1.4425		8	1.46411	-0.289473	-2.62396
	7	-0.958583	-1.71286	-0.012908							1	4.27282	2.05336	-2.16331		7	-0.857944	-1.80116	0.609521
	7	0.995361	0.38682	-0.394022							6	7.0957	2.79921	-0.405965		7	1.04052	-0.036593	-0.451363
	6	-1.69444	-2.84077	0.590242							1	7.12584	3.78143	1.52254		6	-1.79673	-2.53486	1.47469
	6	-1.76112	-3.89034	-0.583343							1	6.74039	1.84785	-2.31623		6	-2.19434	-3.76624	0.582006
	6	-0.537871	-2.06608	-1.16728							1	8.18214	2.69957	-0.462965		6	-0.744907	-2.40491	-0.510585
	6	0.345415	-1.32785	-2.14819							6	-3.35489	-1.35031	-3.38234		6	0.124921	-2.0467	-1.69556
	6	1.46584	-2.28706	-2.67927							6	-3.78682	-2.56806	-3.91851		6	1.16504	-3.19892	-1.95761
	6	-0.516201	-0.921066	-3.40016							6	-4.20846	-0.239868	-3.42302		6	-0.767277	-1.99128	-2.98254
	6	1.01026	-0.09336	-1.58027							6	-5.06062	-2.68122	-4.48214		6	0.878815	-0.740646	-1.51257
	6	2.28614	1.76278	-1.86461							1	-3.1255	-3.43792	-3.8816		6	2.088	1.00512	-2.32597
	6	1.8281	1.603	-0.36747							6	-5.4747	-0.348497	-3.99491		6	1.8131	1.16853	-0.785784
	1	1.86373	-1.83061	-3.59485							1	-3.88444	0.701832	-2.98193		1	1.46835	-3.10925	-3.00952
	1	-0.908442	-1.85539	-3.82623							6	-5.90615	-1.57059	-4.52217		1	-0.96243	-3.03105	-3.27834
	1	1.1745	2.44746	-0.129282							1	-5.39099	-3.63823	-4.89264		1	1.15069	2.03244	-0.647116
	1	-1.03942	-3.23064	1.38293							1	-6.13556	0.521064	-4.01677		1	-1.21341	-2.88252	2.33893
	6	2.92908	1.57172	0.666308							1	-6.90242	-1.65609	-4.96254		6	3.01952	1.37394	0.100411
	6	3.62161	2.76091	0.937851							1	0.383935	3.41527	-2.97642		6	3.6782	2.60958	0.048544
	6	3.28778	0.403201	1.33945							1	0.684127	0.49842	-4.18889		6	3.49455	0.379573	0.958842
	6	4.66682	2.77459	1.85857							6	-1.39395	3.22265	-1.77823		6	4.80028	2.8445	0.840167
	1	3.3368	3.68077	0.423761							6	-2.76373	3.15568	-2.05147		1	3.3103	3.39392	-0.61243
	6	4.31861	0.422419	2.28355							6	-1.00156	3.84409	-0.582961		6	4.60354	0.62577	1.77319
	1	2.75383	-0.524568	1.15014							6	-3.70872	3.68158	-1.1645		1	2.99687	-0.58579	1.01474
	6	5.01745	1.60249	2.53918							1	-3.10114	2.69306	-2.98205		6	5.26505	1.85292	1.71122
	1	5.20362	3.70555	2.05629							6	-1.94218	4.34976	0.306142		1	5.30178	3.81367	0.78823
	1	4.56292	-0.494019	2.82332							1	0.054949	3.94597	-0.338248		1	4.9379	-0.148056	2.4656
	1	5.82763	1.61465	3.27232							6	-3.32016	4.28633	0.038177		1	6.1338	2.04162	2.34656
	6	-2.99194	-2.42214	1.22929							1	-4.76357	3.59773	-1.4233		6	-2.85908	-1.5868	1.98589
	6	-3.91584	-1.62498	0.544035							1	-1.58784	4.7948	1.23587		6	-3.83985	-1.04151	1.14494
	6	-3.29663	-2.86242	2.52241							6	2.46591	0.001059	-3.06975		6	-2.78351	-1.15508	3.31655
	6	-5.13179	-1.28399	1.13376							6	2.35602	-1.01028	-2.11001		6	-4.74735	-0.105002	1.63985
	1	-3.67363	-1.26394	-0.452766							6	3.70205	0.141997	-3.72008		1	-3.89372	-1.33511	0.097702
	6	-4.52281	-2.53737	3.10889							6	3.45128	-1.81381	-1.77971		6	-3.68288	-0.203952	3.80671
	1	-2.56068	-3.45138	3.07513							1	1.41769	-1.16689	-1.58014		1	-1.98642	-1.53712	3.95837
	6	-5.44298	-1.74828	2.41511							6	4.78793	-0.667084	-3.39618		6	-4.67169	0.318749	2.97056
	1	-5.83851	-0.650246	0.593015							1	3.82149	0.918585	-4.4808		1	-5.50973	0.30932	0.978519
	1	-4.75155	-2.88778	4.11814							6	4.69674	-1.65399	-2.39919		1	-3.60207	0.134983	4.8419
	1	-6.39406	-1.47837	2.87938							1	3.32543	-2.56295	-0.999004		1	-5.3721	1.06696	3.34818
	6	-3.11587	-4.23891	-1.15267							1	5.73346	-0.506845	-3.91819		6	-3.66165	-3.99958	0.339179
	6	-4.07369	-4.84087	-0.322918							1	-1.39834	-2.12745	-3.0075		6	-4.47563	-4.3399	1.42874
	6	-3.43591	-3.9981	-2.49303							1	2.51381	4.12836	0.163426		6	-4.2371	-3.84042	-0.923282
	6	-5.33937	-5.15526	-0.815253							6	5.93271	-2.47711	-2.01257		6	-5.85065	-4.49657	1.25843
	1	-3.83668	-5.04785	0.72192							6	5.62096	-3.50147	-0.910472		1	-4.03547	-4.45894	2.4221
	6	-4.70618	-4.31214	-2.98707							1	4.85934	-4.22798	-1.23287		6	-5.61541	-3.99533	-1.09306
	1	-2.68256	-3.57424	-3.15557							1	6.53177	-4.06531	-0.657894		1	-3.60788	-3.56748	-1.76683
	6	-5.66424	-4.88292	-2.14826							1	5.26195	-3.01905	0.010843		6	-6.42674	-4.31916	-0.00421
	1	-6.07841	-5.61078	-0.152305							6	6.45311	-3.23746	-3.2498		1	-6.47736	-4.75042	2.11633
	1	-4.94235	-4.11125	-4.03472							1	6.73049	-2.55205	-4.0646		1	-6.05422	-3.85375	-2.08334
	1	-6.65824	-5.12409	-2.53193							1	7.34688	-3.82712	-2.98982		1	-7.50506	-4.43422	-0.135945
	6	3.76079	1.87273	-2.10919							1	5.68733	-3.9279	-3.63641		6	3.52379	1.02853	-2.75145
	6	4.30757	3.08617	-2.53772							6	7.02793	-1.51817	-1.49721		6	4.01362	2.12037	-3.47488
	6	4.60983	0.79348	-1.8297							1	7.34477	-0.808437	-2.27579		6	4.40559	0.018459	-2.34534
	6	5.69138	3.22591	-2.68027							1	6.66928	-0.927191	-0.640822		6	5.37314	2.2059	-3.78878
	1	3.6466	3.93169	-2.74753							1	7.9174	-2.08559	-1.1793		1	3.3293	2.91699	-3.778
	6	5.98822	0.929359	-1.97869							6	-4.31253	4.89149	1.04126		6	5.7595	0.098964	-2.66365
	1	4.19503	-0.152468	-1.4853							6	-4.06518	6.41358	1.12413		1	4.03723	-0.826743	-1.76627
	6	6.53337	2.14753	-2.40026							1	-4.76266	6.87742	1.84052		6	6.24776	1.19527	-3.38365
	1	6.11096	4.17889	-3.01101							1	-3.04129	6.6386	1.45812		1	5.74899	3.065	-4.34931
	1	6.63879	0.082549	-1.75059							1	-4.21278	6.89052	0.142286		1	6.43776	-0.690917	-2.33311
	1	7.61531	2.25535	-2.50843							6	-4.09133	4.2645	2.43431		1	7.31128	1.26267	-3.62498
	1	0.966923	-3.22125	-2.97688							1	-3.07557	4.44583	2.8123		1	0.601595	-4.14113	-1.86869
	1	0.183691	-0.496501	-4.13093							1	-4.8048	4.68956	3.15865		1	-0.14356	-1.54764	-3.7729
	6	2.62046	-2.5713	-1.74804							1	-4.22562	3.17364	2.41392		6	2.40756	-3.23345	-1.10365
	6	3.92493	-2.60555	-2.26536							6	-5.77285	4.66548	0.619922		6	3.6618	-3.33337	-1.72455
	6	2.46354	-2.80821	-0.379026							1	-6.4482	5.10062	1.37253		6	2.37784	-3.19067	0.294116
	6	5.02139	-2.85111	-1.44255							1	-5.99866	5.14556	-0.344918		6	4.83529	-3.38035	-0.975728
	1	4.08636	-2.41192	-3.32926							1	-6.01576	3.59602	0.532625		1	3.72088	-3.36006	-2.81591
	6	3.56561	-3.04232	0.447296							27	-0.179726	0.014346	1.1293		6	3.55705	-3.2192	1.04244
	1	1.48673	-2.77355	0.101569							1	-1.32708	-1.09984	1.66057		1	1.43945	-3.09782	0.840235
	6	4.87063	-3.06279	-0.060583							35	-0.835023	1.79865	2.74201		6	4.81326	-3.31302	0.427813
	1	6.01796	-2.85309	-1.88903							6	-1.72244	-4.68593	-0.17003		1	5.7883	-3.45334	-1.50355
	1	3.36815	-3.17795	1.50976							6	-1.61297	-3.82138	0.957537		1	3.46139	-3.1381	2.12403
	6	-1.63983	0.049385	-3.14527							6	-2.68099	-3.62118	1.84136		6	-2.0878	-1.26927	-2.87718
	6	-1.46703	1.43107	-3.3185							6	-3.85103	-4.33779	1.60658		6	-2.24663	-0.089081	-2.14854
	6	-2.90117	-0.399663	-2.74373							6	-3.97169	-5.21722	0.510651		6	-3.21994	-1.78348	-3.52756
	6	-2.51502	2.31949	-3.07869							6	-2.92165	-5.38941	-0.386107		6	-3.49354	0.529932	-2.02721
	1	-0.498924	1.81517	-3.64953							6	-0.469428	-4.60861	-0.879076		1	-1.38997	0.360925	-1.65046
	6	-3.94249	0.493303	-2.48808							6	0.333804	-3.74297	-0.183091		6	-4.45848	-1.15535	-3.42461
	1	-3.08386	-1.46822	-2.63082							1	-2.60348	-2.92046	2.66921		1	-3.13131	-2.7023	-4.11417
	6	-3.77333	1.87623	-2.63425							1	-4.70056	-4.1979	2.27824		6	-4.63159	0.0095	-2.65606
	1	-2.34035	3.3857	-3.23373							1	-4.90825	-5.75903	0.358742		1	-3.56673	1.42133	-1.40558
	1	-4.90039	0.086812	-2.16659							1	-3.02116	-6.06007	-1.24317		1	-5.31309	-1.59794	-3.94013
	1	1.76267	2.61698	-2.3168							7	-0.336559	-3.25488	0.934996		1	1.51082	1.75551	-2.88066
	1	-1.25049	-4.8137	-0.272667							1	-0.189016	-5.1567	-1.77604		1	-1.74522	-4.67511	1.01025
	6	-4.89239	2.88278	-2.33							1	1.36088	-3.45193	-0.370686		6	-6.02304	0.641115	-2.51576
	6	-4.40307	3.89094	-1.26902							6	0.180808	-2.30287	1.85573		6	-5.98689	1.93641	-1.68964
	1	-3.56429	4.49946	-1.63581							6	1.34004	-1.59497	1.54689		1	-5.34396	2.69847	-2.15601
	1	-5.21736	4.58208	-0.998933							1	1.78834	-1.61835	0.556632		1	-7.00082	2.35756	-1.61293
	1	-4.06764	3.37295	-0.357631							1	1.95508	-1.22452	2.36375		1	-5.61954	1.76727	-0.667007
	6	-5.26531	3.63263	-3.62549							6	-0.086073	-2.60408	3.30254		6	-6.58004	0.977507	-3.91465
	1	-5.63005	2.9334	-4.39432							6	-0.304751	-1.58401	4.23623		1	-6.67386	0.081721	-4.5465
	1	-6.05894	4.37113	-3.42754							6	-0.014635	-3.93477	3.74305		1	-7.58039	1.43112	-3.8286
	1	-4.40203	4.1722	-4.04354							6	-0.446845	-1.89228	5.59032		1	-5.92399	1.69148	-4.4365
	6	-6.15101	2.1912	-1.78287							1	-0.393856	-0.551471	3.89569		6	-6.95948	-0.369216	-1.81816
	1	-6.57746	1.4775	-2.50447							6	-0.162045	-4.23944	5.09743		1	-7.07164	-1.29114	-2.40801
	1	-5.9402	1.65348	-0.845341							1	0.155454	-4.73528	3.02062		1	-6.56989	-0.658886	-0.830637
	1	-6.92348	2.9448	-1.56673							6	-0.378671	-3.2185	6.02692		1	-7.96219	0.066426	-1.6805
	6	6.10757	-3.27	0.823885							1	-0.626754	-1.08564	6.3052		6	6.13011	-3.33606	1.21561
	6	6.89782	-4.49739	0.325039							1	-0.109318	-5.28036	5.42601		6	6.848	-4.67807	0.959958
	1	7.79371	-4.65551	0.947056							1	-0.50052	-3.45711	7.08648		1	7.80143	-4.71483	1.51155
	1	6.28038	-5.40788	0.375542												1	6.22668	-5.52444	1.29209
	1	7.23146	-4.37438	-0.716308						4TS2M-L6						1	7.0717	-4.82323	-0.107807
	6	5.73005	-3.50373	2.29449						E = -6751.68138422 G = -6750.646735	8	-2.0069	-2.72283	-1.3877		6	5.8975	-3.19125	2.72728
	1	5.10199	-4.39924	2.41618							8	1.21897	0.668093	-2.40421		1	5.29704	-4.02157	3.12853
	1	6.64154	-3.64909	2.89458							7	-1.19114	-1.5524	0.324086		1	6.86374	-3.19282	3.25477
	1	5.18387	-2.64894	2.71902							7	0.886529	0.265035	-0.23642		1	5.38052	-2.25306	2.97637
	6	6.99834	-2.01149	0.739031							6	-2.14729	-2.46509	0.969106		6	7.02821	-2.17349	0.740252
	1	7.8806	-2.11982	1.39064							6	-2.73628	-3.2686	-0.25113		1	7.96564	-2.15279	1.31908
	1	7.36141	-1.84208	-0.286239							6	-1.16816	-1.77609	-0.932732		1	7.29777	-2.27617	-0.321873
	1	6.44372	-1.11423	1.05235							6	-0.307761	-1.12565	-1.99222		1	6.52192	-1.20517	0.865407
	27	-0.109115	-0.265671	1.24127							6	0.576041	-2.21871	-2.69798		27	0.263187	-0.307727	1.42888
	35	0.804901	-1.91233	2.8263							6	-1.23648	-0.544118	-3.10908		35	1.18171	-1.44611	3.34319
	1	-0.477079	0.864087	2.36112							6	0.608578	-0.041545	-1.45138		1	-0.458734	1.08421	1.86459
	6	0.7511	4.83099	1.21937							6	2.02171	1.7121	-1.76135		6	0.827893	4.64275	-1.60623
	6	-0.263788	3.97663	0.682393							6	1.80595	1.4134	-0.231924		6	0.38271	4.41663	-0.267867
	6	-0.792717	4.20016	-0.596714							1	0.86752	-1.80367	-3.67238		6	1.07764	4.91968	0.840844
	6	-0.273787	5.2518	-1.3496							1	-1.58604	-1.39642	-3.70824		6	2.21176	5.68713	0.595539
	6	0.747719	6.08397	-0.846003							1	1.2659	2.26105	0.206418		6	2.65916	5.94003	-0.720559
	6	1.25353	5.88551	0.435527							1	-1.55203	-3.13927	1.60153		6	1.98501	5.41795	-1.81987
	6	1.06673	4.33445	2.53011							6	3.05396	1.19232	0.591126		6	-0.102856	3.96716	-2.47041
	6	0.28847	3.22748	2.73547							6	3.89233	2.29006	0.830421		6	-1.05393	3.39149	-1.65833
	1	-1.58203	3.56842	-0.986998							6	3.39898	-0.057937	1.10913		1	0.735566	4.71693	1.85532
	1	-0.675676	5.43753	-2.3493							6	5.0628	2.13599	1.57015		1	2.77311	6.09363	1.4396
	1	1.13281	6.89915	-1.46326							1	3.62977	3.2709	0.434573		1	3.55453	6.5472	-0.873281
	1	2.03442	6.53815	0.833995							6	4.55995	-0.206404	1.87354		1	2.3406	5.61082	-2.83534
	7	-0.517028	2.98705	1.62912							1	2.75872	-0.920096	0.939025		7	-0.777963	3.65294	-0.325755
	1	1.80803	4.73133	3.21915							6	5.3997	0.884984	2.09925		1	-0.094026	3.94672	-3.55828
	1	0.248566	2.54244	3.57813							1	5.7062	3.00134	1.74576		1	-1.94252	2.82621	-1.92207
	6	-1.43483	1.87111	1.56315							1	4.79468	-1.18278	2.30031		6	-1.52154	3.15012	0.787458
	6	-1.85581	1.39876	0.317582							1	6.3092	0.765516	2.6931		6	-1.66085	1.78264	0.929022
	1	-1.29994	1.56751	-0.596194							6	-3.08319	-1.69267	1.86942		1	-1.44788	1.14624	0.074256
	1	-2.77669	0.825988	0.261697							6	-3.96887	-0.734009	1.35701		1	-2.42466	1.39582	1.59999
	6	-2.47811	1.88975	2.65743							6	-3.01206	-1.88553	3.2539		6	-1.99447	4.1098	1.77877
	6	-3.11657	3.10026	2.96482							6	-4.79003	-0.004071	2.21487		6	-2.15627	5.47842	1.46609
	6	-2.86632	0.722395	3.321							1	-4.01717	-0.550095	0.285208		6	-2.31996	3.69144	3.09035
	6	-4.1339	3.13867	3.92004							6	-3.82945	-1.14771	4.11537		6	-2.6382	6.37894	2.41354
	1	-2.8085	4.01385	2.45134							1	-2.2837	-2.59154	3.65891		1	-1.906	5.83021	0.463822
	6	-3.88618	0.761096	4.27467							6	-4.72534	-0.210264	3.59714		6	-2.80421	4.59755	4.03182
	1	-2.35291	-0.215435	3.10186							1	-5.48088	0.734014	1.80269		1	-2.16862	2.64906	3.37526
	6	-4.52233	1.96723	4.57801							1	-3.75746	-1.30169	5.19443		6	-2.96941	5.94747	3.70288
	1	-4.6225	4.08784	4.15403							1	-5.36666	0.366386	4.26799		1	-2.75756	7.43121	2.14233
	1	-4.17532	-0.157726	4.78773							6	-4.22468	-3.18883	-0.465913		1	-3.04214	4.248	5.04006
	1	-5.3134	1.99737	5.33148							6	-5.0704	-3.81935	0.457248		1	-3.34317	6.65667	4.44506
											6	-4.78202	-2.45877	-1.51816
4TS3M-L12											6	-6.45481	-3.70122	0.339608
E = -3302.85311462 G = -3302.190546	7	-1.85941	-1.84648	0.264668							1	-4.64314	-4.38605	1.28855
	7	-0.600268	0.2918	-1.32232							6	-6.16912	-2.3414	-1.63646
	7	1.76007	-1.2382	-0.64445							1	-4.12946	-1.96042	-2.23105
	8	-4.00855	-2.19857	-0.26031							6	-7.0096	-2.95678	-0.70706
	8	3.46029	-0.716464	-2.00314							1	-7.1043	-4.18696	1.0714
	6	-2.28566	-2.97075	1.12171							1	-6.58951	-1.75647	-2.45725
	1	-1.56885	-3.80002	1.00633							1	-8.09404	-2.85898	-0.795834
	6	-3.65011	-3.34543	0.512732							6	3.43613	1.68513	-2.25472
	1	-3.58364	-4.21759	-0.15891							6	4.05478	2.87381	-2.65392
	1	-4.44054	-3.52788	1.25274							6	4.17759	0.496594	-2.22904
	6	-2.88119	-1.4623	-0.46239							6	5.40349	2.8787	-3.02149
	6	-2.96022	-0.41968	-1.45386							1	3.48171	3.80451	-2.65744
	6	-4.23139	-0.243626	-2.07042							6	5.51976	0.498618	-2.60227
	1	-5.06081	-0.842159	-1.69639							1	3.71044	-0.431385	-1.90332
	6	-4.43308	0.634126	-3.11331							6	6.1377	1.69098	-2.99627
	1	-5.42218	0.751582	-3.55969							1	5.88092	3.81297	-3.32611
	6	-3.32053	1.33815	-3.61787							1	6.08819	-0.433399	-2.56938
	1	-3.4343	1.99088	-4.48784							1	7.19295	1.69363	-3.27971
	6	-2.07715	1.20229	-3.03953							1	-0.094656	-3.06844	-2.90109
	1	-1.2358	1.73917	-3.473							1	-0.593337	0.06103	-3.76555
	6	-1.83363	0.373478	-1.89659							6	1.82204	-2.67778	-1.98065
	6	0.35636	1.26524	-1.56588							6	3.02987	-2.75844	-2.69033
	6	0.022644	2.64641	-1.59555							6	1.83897	-3.04578	-0.631128
	1	-1.00016	2.93509	-1.35916							6	4.20443	-3.17751	-2.06985
	6	0.954944	3.62259	-1.90465							1	3.05465	-2.46888	-3.74432
	1	0.649298	4.67169	-1.89166							6	3.02148	-3.44851	-0.006207
	6	2.27838	3.27538	-2.2304							1	0.942708	-2.99193	-0.014595
	1	3.00609	4.04186	-2.50396							6	4.23274	-3.52072	-0.707118
	6	2.65387	1.94539	-2.14901							1	5.12162	-3.21554	-2.66115
	1	3.68742	1.64779	-2.32693							1	2.96733	-3.67725	1.05715
	6	1.73704	0.942061	-1.76219							6	-2.43991	0.254621	-2.66853
	6	2.27258	-0.369642	-1.4625							6	-2.45624	1.03893	-1.51324
	6	3.86941	-1.95595	-1.39715							6	-3.6115	0.220204	-3.44236
	1	4.73273	-1.7511	-0.748671							6	-3.60718	1.73038	-1.12328
	1	4.16714	-2.64647	-2.19852							1	-1.57202	1.10307	-0.881603
	6	2.63326	-2.41639	-0.592146							6	-4.7527	0.9193	-3.05877
	1	2.91196	-2.59877	0.457352							1	-3.634	-0.38237	-4.35485
	6	-2.33559	-2.59782	2.61838							6	-4.78467	1.68312	-1.87796
	6	-2.66056	-3.8268	3.47264							1	-3.57763	2.29283	-0.191201
	6	-3.28493	-1.43343	2.90786							1	-5.6433	0.850619	-3.68662
	1	-1.3158	-2.27717	2.87983							1	1.54398	2.66601	-2.01736
	1	-1.95724	-4.65321	3.27877							1	-2.43209	-4.32245	-0.170319
	1	-2.60396	-3.58174	4.54442							6	-6.07622	2.38997	-1.44534
	1	-3.67964	-4.201	3.27896							6	-5.86703	3.25511	-0.192551
	1	-3.03919	-0.549045	2.30411							1	-5.10882	4.03566	-0.358557
	1	-4.33344	-1.7009	2.69865							1	-6.80981	3.75582	0.075344
	1	-3.22661	-1.14169	3.96791							1	-5.55218	2.65745	0.675471
	6	1.90789	-3.67018	-1.12358							6	-6.57597	3.30381	-2.583
	6	2.78312	-4.91572	-0.967632							1	-6.7927	2.73808	-3.50123
	6	1.40115	-3.49469	-2.55645							1	-7.50363	3.81604	-2.28163
	1	1.02405	-3.791	-0.469117							1	-5.82522	4.07107	-2.82836
	1	3.12351	-5.04357	0.072953							6	-7.14475	1.3196	-1.13439
	1	2.23138	-5.82353	-1.25704							1	-7.37876	0.713751	-2.02256
	1	3.67903	-4.8615	-1.60875							1	-6.80064	0.630766	-0.347706
	1	0.732984	-2.62446	-2.63729							1	-8.07938	1.79496	-0.795353
	1	2.23194	-3.35143	-3.26682							6	5.55619	-3.93181	-0.047909
	1	0.840629	-4.38461	-2.88246							6	6.10483	-5.19249	-0.7482
	27	-0.079816	-1.14039	-0.002764							1	7.05992	-5.49982	-0.292183
	1	0.163465	-1.05656	2.17838							1	5.39629	-6.03069	-0.657935
	6	-0.846647	4.00103	1.5693							1	6.28572	-5.01846	-1.81968
	6	-0.752158	2.57979	1.51401							6	5.38044	-4.24575	1.44561
	6	-1.82538	1.79513	1.07598							1	4.68718	-5.08521	1.60632
	6	-2.99367	2.44272	0.681567							1	6.35088	-4.52443	1.88443
	6	-3.10007	3.84769	0.722801							1	4.99544	-3.38104	2.00531
	6	-2.03616	4.63018	1.16403							6	6.57149	-2.77754	-0.193492
	6	0.423354	4.48711	2.03919							1	7.52076	-3.03675	0.302706
	6	1.223	3.39457	2.23917							1	6.79659	-2.56678	-1.25008
	1	-1.73585	0.717951	0.979774							1	6.18516	-1.85205	0.258441
	1	-3.82827	1.846	0.30865							27	0.110857	-0.518518	1.4885
	1	-4.02766	4.32478	0.397861							35	0.939419	-2.258	2.93391
	1	-2.11705	5.71978	1.1889							1	-0.472618	0.74377	2.36934
	7	0.539018	2.21967	1.91346							6	1.17053	4.99482	0.047608
	1	0.701422	5.5233	2.2189							6	0.903167	4.47292	1.35477
	1	2.23716	3.33541	2.62202							6	1.82879	4.62889	2.39955
	6	1.06177	0.918001	2.04435							6	2.99618	5.33965	2.13979
	6	0.220153	-0.099967	2.74271							6	3.26579	5.87465	0.861187
	1	-0.802233	0.253864	2.90441							6	2.36764	5.69883	-0.18578
	1	0.63629	-0.37186	3.73185							6	0.053979	4.6337	-0.778775
	6	2.45082	0.666461	1.79226							6	-0.827043	3.94636	0.024231
	6	3.25494	1.5203	0.986669							1	1.65314	4.20193	3.38416
	6	3.08277	-0.497377	2.31791							1	3.72715	5.46978	2.94087
	6	4.58926	1.22974	0.733651							1	4.19565	6.42304	0.69363
	1	2.80733	2.39794	0.525367							1	2.57983	6.107	-1.1775
	6	4.42286	-0.77223	2.06772							7	-0.333845	3.83238	1.31569
	1	2.51303	-1.18974	2.93803							1	-0.100578	4.889	-1.82508
	6	5.19418	0.086095	1.2732							1	-1.80708	3.54727	-0.212684
	1	5.16568	1.90077	0.092092							6	-1.00234	3.12874	2.3617
	1	4.87498	-1.66894	2.50043							6	-1.49544	1.84789	2.11352
	1	6.24713	-0.130306	1.07994							1	-1.71376	1.55709	1.08526
											1	-2.21328	1.43875	2.82942
											6	-0.910705	3.67782	3.75251
											1	-0.029916	3.30311	4.3125
											1	-0.86048	4.77754	3.75526
											1	-1.79493	3.37312	4.33459
